# Supplementary material for: 1-(4-Chloro­phen­yl)-3-(2,4-dichloro­benzo­yl)thio­urea
Source: Acta Crystallogr Sect E Struct Rep Online. 2009 Jan 8;65(Pt 2):o260. doi: 10.1107/S160053680900004X (PMC2968241; doi:10.1107/S160053680900004X)
Supplement: Supplementary file 2 [file e-65-0o260-Isup2.hkl]

# 
# h,k,l, Fc-squared, Fo-squared, sigma(Fo-squared) and status flag 
# 
data_I
_shelx_title ' rauf40 in P-1' 
_shelx_refln_list_code          4 
_shelx_F_calc_maximum       96.77 
_exptl_crystal_F_000       364.00 
_reflns_d_resolution_high  0.7803 
 
loop_ 
 _symmetry_equiv_pos_as_xyz 
 'x, y, z' 
 '-x, -y, -z' 
 
_cell_length_a     5.9674 
_cell_length_b     9.6577 
_cell_length_c    13.9585 
_cell_angle_alpha  92.919 
_cell_angle_beta   98.005 
_cell_angle_gamma 101.330 
 
_shelx_F_squared_multiplier     1.000 
 
loop_ 
 _refln_index_h 
 _refln_index_k 
 _refln_index_l 
 _refln_F_squared_calc 
 _refln_F_squared_meas 
 _refln_F_squared_sigma 
 _refln_observed_status 
   1   0   0     1051.50      883.50     74.12 o 
   2   0   0     9365.12     9387.75    201.01 o 
   3   0   0      169.25      154.87      5.83 o 
   4   0   0      559.03      513.03     16.69 o 
   5   0   0      233.99      223.72      9.25 o 
   6   0   0        5.23        5.86      0.84 o 
   7   0   0       17.39       20.29      1.03 o 
  -7   1   0        2.76        3.05      1.19 o 
  -6   1   0      715.50      742.93     31.59 o 
  -5   1   0        7.07       10.08      1.09 o 
  -4   1   0      139.89      128.93      4.10 o 
  -3   1   0      745.27      733.15      8.26 o 
  -2   1   0      411.72      391.11     13.19 o 
  -1   1   0      424.41      363.10     24.48 o 
   1   1   0       30.30       26.48      1.15 o 
   2   1   0      153.24      154.27      4.02 o 
   3   1   0      223.79      216.11      6.06 o 
   4   1   0      646.51      612.95     24.95 o 
   5   1   0      401.50      404.62     14.81 o 
   6   1   0       17.38       19.66      0.90 o 
   7   1   0        1.06        1.06      1.25 o 
  -7   2   0       39.46       37.74      2.00 o 
  -6   2   0      404.91      424.71     15.49 o 
  -5   2   0      179.36      193.71      8.07 o 
  -4   2   0      546.32      494.35     22.39 o 
  -3   2   0     1635.56     1581.76    163.99 o 
  -2   2   0       12.54       10.51      1.50 o 
  -1   2   0      555.79      519.12     13.72 o 
   0   2   0     3898.53     4248.59    158.93 o 
   1   2   0     1398.43     1417.51     15.94 o 
   2   2   0      746.33      705.79     14.35 o 
   3   2   0        2.23        3.44      0.71 o 
   4   2   0       56.38       46.81      1.31 o 
   5   2   0      105.05       98.97      3.90 o 
   6   2   0        1.64        3.07      0.98 o 
   7   2   0        8.49        9.32      1.17 o 
  -7   3   0       19.15       21.10      1.27 o 
  -6   3   0      200.89      206.88      9.26 o 
  -5   3   0      216.95      213.74      7.50 o 
  -4   3   0      644.56      673.27     59.80 o 
  -3   3   0      331.48      333.11     11.46 o 
  -2   3   0      587.06      640.66     17.88 o 
  -1   3   0      277.51      248.00      8.36 o 
   0   3   0      273.39      314.18      3.79 o 
   1   3   0      417.32      422.28      2.98 o 
   2   3   0      148.18      153.88      6.30 o 
   3   3   0      204.07      190.87      5.92 o 
   4   3   0        7.67        9.22      2.39 o 
   5   3   0       13.99       12.20      0.71 o 
   6   3   0      243.47      238.92      6.28 o 
  -7   4   0       14.67       13.15      1.10 o 
  -6   4   0      249.06      251.41      5.41 o 
  -5   4   0        3.90        0.98      1.43 o 
  -4   4   0      648.43      632.21     25.58 o 
  -3   4   0      201.52      220.83      6.46 o 
  -2   4   0     2342.04     2430.79     21.29 o 
  -1   4   0      340.53      328.98      3.21 o 
   0   4   0      705.93      642.22      8.36 o 
   1   4   0      504.65      442.55     35.84 o 
   2   4   0      303.36      293.81      5.73 o 
   3   4   0      131.29      125.01      1.91 o 
   4   4   0      201.36      196.80      1.55 o 
   5   4   0       51.51       49.18      1.97 o 
   6   4   0       59.31       53.14      0.98 o 
  -7   5   0       42.70       44.76      2.08 o 
  -6   5   0       13.50       14.35      1.18 o 
  -5   5   0       56.63       59.20      5.04 o 
  -4   5   0      429.05      427.02      4.62 o 
  -3   5   0      329.34      316.59      2.32 o 
  -2   5   0     3443.56     3466.78     32.56 o 
  -1   5   0      143.32      135.47      2.89 o 
   0   5   0     2127.85     1900.13     63.66 o 
   1   5   0        7.09       12.54      3.36 o 
   2   5   0      548.83      551.93      7.03 o 
   3   5   0       56.89       52.59      1.55 o 
   4   5   0      329.58      336.34      3.60 o 
   5   5   0        0.00       -0.12      0.77 o 
   6   5   0      124.11      117.11      2.70 o 
  -7   6   0       21.88       22.78      1.60 o 
  -6   6   0        0.92        1.00      0.93 o 
  -5   6   0        4.74        8.17      0.99 o 
  -4   6   0       14.04       13.45      1.00 o 
  -3   6   0       51.08       60.93      1.14 o 
  -2   6   0      498.04      530.32     21.85 o 
  -1   6   0       42.92       41.17      1.76 o 
   0   6   0      131.59      120.43      1.38 o 
   1   6   0      657.17      677.22     26.77 o 
   2   6   0       23.47       28.02      1.20 o 
   3   6   0      565.78      599.87     14.87 o 
   4   6   0      142.97      141.44      8.47 o 
   5   6   0       75.65       79.31      1.42 o 
  -6   7   0      284.88      303.31     11.74 o 
  -5   7   0       75.87       74.21      4.05 o 
  -4   7   0       54.54       51.86      1.20 o 
  -3   7   0       24.73       26.66      1.04 o 
  -2   7   0      611.59      586.77      5.38 o 
  -1   7   0        0.37        0.35      0.67 o 
   0   7   0     1529.53     1576.43     14.30 o 
   1   7   0      328.54      318.99      8.51 o 
   2   7   0      146.42      147.29      2.97 o 
   3   7   0      144.56      145.50      5.31 o 
   4   7   0       67.49       64.22      1.22 o 
   5   7   0        0.59       -0.35      0.95 o 
  -6   8   0       21.57       27.62      1.10 o 
  -5   8   0      512.66      537.14     11.67 o 
  -4   8   0       82.22       87.38      2.08 o 
  -3   8   0      683.38      664.78      7.56 o 
  -2   8   0       35.63       36.70      1.26 o 
  -1   8   0       29.73       28.49      1.54 o 
   0   8   0       32.19       35.20      2.43 o 
   1   8   0        3.62        5.08      1.18 o 
   2   8   0       21.48       20.47      0.77 o 
   3   8   0       53.03       56.76      1.12 o 
   4   8   0        0.16        1.64      0.93 o 
  -6   9   0       33.95       33.09      1.15 o 
  -5   9   0        0.00        1.77      0.84 o 
  -4   9   0       19.13       24.04      0.87 o 
  -3   9   0       76.09       81.61      2.45 o 
  -2   9   0      389.31      419.98     24.41 o 
  -1   9   0      554.66      542.20      7.80 o 
   0   9   0      171.94      172.36      6.05 o 
   1   9   0      120.61      121.20      3.69 o 
   2   9   0       37.57       38.25      1.17 o 
   3   9   0        5.68        5.21      0.84 o 
  -5  10   0       21.09       20.30      1.11 o 
  -4  10   0      199.74      203.66      4.06 o 
  -3  10   0        9.88       13.35      1.11 o 
  -2  10   0      540.83      527.55      3.58 o 
  -1  10   0       70.51       71.45      2.99 o 
   0  10   0      126.45      127.61      3.90 o 
   1  10   0       38.27       31.75      0.89 o 
   2  10   0        0.52        0.94      0.71 o 
   3  10   0        0.85        2.75      1.05 o 
  -4  11   0        0.00       -0.21      0.99 o 
  -3  11   0       28.73       30.21      1.17 o 
  -2  11   0       53.65       48.30      3.42 o 
  -1  11   0       44.58       36.03      1.35 o 
   0  11   0        0.14        0.25      1.22 o 
   1  11   0       46.22       48.13      2.01 o 
  -3  12   0        0.70        2.36      1.24 o 
  -2  12   0       84.42       80.81      3.45 o 
  -1  12   0      156.44      140.03      4.49 o 
   0  12   0       84.00       78.21      3.60 o 
   0 -12   1       64.03       66.08      2.48 o 
   1 -12   1        1.49        4.12      1.13 o 
   2 -12   1        9.08       12.26      1.07 o 
   3 -12   1       72.73       66.96      1.64 o 
  -2 -11   1       18.00       22.08      0.99 o 
  -1 -11   1        9.43        8.22      0.79 o 
   0 -11   1       65.84       72.73      2.83 o 
   1 -11   1      118.62      116.93      3.17 o 
   2 -11   1        2.93        4.34      1.40 o 
   3 -11   1        9.49       10.87      1.39 o 
   4 -11   1      102.77      105.83      3.34 o 
  -3 -10   1       48.94       44.78      1.29 o 
  -2 -10   1        0.01        1.24      0.68 o 
  -1 -10   1        7.67        8.93      0.81 o 
   0 -10   1      358.06      343.03      7.22 o 
   1 -10   1       43.12       40.85      1.29 o 
   2 -10   1      594.81      558.83      4.20 o 
   3 -10   1       34.55       38.91      3.76 o 
   4 -10   1      188.12      176.71      2.23 o 
   5 -10   1       27.27       28.99      1.03 o 
  -4  -9   1        0.21        0.11      1.18 o 
  -3  -9   1       42.46       44.47      0.96 o 
  -2  -9   1      136.48      149.52      2.43 o 
  -1  -9   1        6.12        6.76      0.79 o 
   0  -9   1      104.15       99.33      2.61 o 
   1  -9   1        6.25        6.19      0.96 o 
   2  -9   1      198.80      189.67      3.95 o 
   3  -9   1       24.52       23.50      1.04 o 
   4  -9   1       19.21       16.89      1.56 o 
   5  -9   1        1.24        2.22      1.93 o 
   6  -9   1       14.82       16.58      1.31 o 
  -4  -8   1      281.48      276.42      4.05 o 
  -3  -8   1      132.66      137.22      2.60 o 
  -2  -8   1       31.42       31.01      1.30 o 
  -1  -8   1      781.88      802.22     28.72 o 
   0  -8   1      145.52      147.52      3.64 o 
   1  -8   1        4.84        3.70      0.86 o 
   2  -8   1      185.15      193.31      2.97 o 
   3  -8   1      308.12      293.83      6.25 o 
   4  -8   1       87.50       85.15      2.83 o 
   5  -8   1      420.46      408.65      9.08 o 
   6  -8   1      116.26      125.25      2.98 o 
  -5  -7   1       27.73       26.86      0.93 o 
  -4  -7   1       53.09       48.85      0.99 o 
  -3  -7   1      276.50      285.55      2.24 o 
  -2  -7   1      129.08      123.34      1.84 o 
  -1  -7   1      612.04      608.23     22.34 o 
   0  -7   1      874.39      836.28     13.13 o 
   1  -7   1        7.44        5.34      1.00 o 
   2  -7   1      391.14      391.11     11.17 o 
   3  -7   1        6.87        7.18      1.35 o 
   4  -7   1      206.16      198.20      6.76 o 
   5  -7   1       77.40       74.60      3.50 o 
   6  -7   1        1.78        1.40      0.97 o 
  -5  -6   1        1.42        2.17      0.94 o 
  -4  -6   1       13.25       12.58      0.91 o 
  -3  -6   1       30.16       30.24      0.97 o 
  -2  -6   1        4.41        4.83      0.63 o 
  -1  -6   1      234.05      255.80      2.65 o 
   0  -6   1       29.67       29.58      1.06 o 
   1  -6   1      131.09      120.87      3.02 o 
   2  -6   1       28.93       19.23      0.91 o 
   3  -6   1      123.89      135.57      3.63 o 
   4  -6   1      758.50      777.81     18.88 o 
   5  -6   1        2.25        2.86      0.79 o 
   6  -6   1      214.68      220.48      9.35 o 
   7  -6   1       28.90       32.83      1.11 o 
  -6  -5   1      140.08      140.36      6.45 o 
  -5  -5   1        3.61        3.80      0.88 o 
  -4  -5   1      109.72      115.86      1.64 o 
  -3  -5   1        1.12        1.89      0.69 o 
  -2  -5   1      299.34      349.69     11.01 o 
  -1  -5   1      249.00      228.26      5.37 o 
   0  -5   1      273.41      274.46      9.96 o 
   1  -5   1      313.78      278.28      9.72 o 
   2  -5   1       68.60       93.70      2.68 o 
   3  -5   1      810.46      822.75     20.56 o 
   4  -5   1       27.27       29.14      1.61 o 
   5  -5   1       10.72       10.67      1.05 o 
   6  -5   1       12.94       11.78      1.06 o 
   7  -5   1       13.83       17.62      1.15 o 
  -6  -4   1        4.69        5.50      0.82 o 
  -5  -4   1      323.64      303.59      7.30 o 
  -4  -4   1     1019.45     1009.40     26.37 o 
  -3  -4   1      302.33      278.86      3.61 o 
  -2  -4   1     1328.30     1348.51     26.81 o 
  -1  -4   1      294.80      348.66      3.26 o 
   0  -4   1     3100.96     3107.95     96.20 o 
   1  -4   1     1201.39     1302.06     30.23 o 
   2  -4   1        6.59        3.03      0.84 o 
   3  -4   1      145.17      159.93      5.41 o 
   4  -4   1        7.35        9.29      2.44 o 
   5  -4   1        2.37        3.20      1.97 o 
   6  -4   1      204.70      197.04      5.38 o 
   7  -4   1       53.42       60.75      3.15 o 
  -6  -3   1      312.02      269.49     31.58 o 
  -5  -3   1       45.40       43.68      2.06 o 
  -4  -3   1      230.54      239.99      1.80 o 
  -3  -3   1        0.78        2.22      0.86 o 
  -2  -3   1      205.98      244.09      8.46 o 
  -1  -3   1      409.36      387.14      5.55 o 
   0  -3   1      415.63      389.77     10.39 o 
   1  -3   1     2893.01     2874.45     72.42 o 
   2  -3   1     1406.82     1468.89     24.97 o 
   3  -3   1      893.88      741.40     20.37 o 
   4  -3   1       43.58       38.98      1.39 o 
   5  -3   1     1477.72     1497.21     64.19 o 
   6  -3   1        4.70        5.10      0.96 o 
   7  -3   1      157.40      172.96      6.52 o 
  -7  -2   1       44.31       42.82      2.54 o 
  -6  -2   1       12.65       14.68      1.46 o 
  -5  -2   1      283.73      282.69      9.07 o 
  -4  -2   1       14.33       15.15      0.81 o 
  -3  -2   1     1459.69     1434.41     29.62 o 
  -2  -2   1     1240.31     1228.25     22.17 o 
  -1  -2   1     3285.99     3268.29     64.99 o 
   0  -2   1       63.84       48.39      1.67 o 
   1  -2   1     1324.28     1182.42     10.05 o 
   2  -2   1     1239.96     1146.09     71.38 o 
   3  -2   1      123.93      128.89      6.09 o 
   4  -2   1        0.07        0.27      0.91 o 
   5  -2   1      557.60      582.68     26.86 o 
   6  -2   1        9.96       11.89      0.95 o 
   7  -2   1      247.34      236.42      6.02 o 
  -7  -1   1      131.75      120.25      3.98 o 
  -6  -1   1        2.21        2.39      0.85 o 
  -5  -1   1      267.07      249.87      7.42 o 
  -4  -1   1       31.31       34.62      1.31 o 
  -3  -1   1     1674.65     1632.43     30.57 o 
  -2  -1   1       18.62       20.11      0.90 o 
  -1  -1   1     2977.29     2735.29    167.00 o 
   1  -1   1        3.88        3.75      1.42 o 
   2  -1   1     1351.27     1235.69     32.44 o 
   3  -1   1      249.38      281.27      2.25 o 
   4  -1   1      212.69      196.00     12.16 o 
   5  -1   1        7.48        7.87      1.59 o 
   6  -1   1      371.95      387.59     12.59 o 
   7  -1   1        0.33        1.84      1.15 o 
  -7   0   1      268.99      269.42     14.58 o 
  -6   0   1      557.31      558.96     25.82 o 
  -5   0   1      163.39      160.64      2.76 o 
  -4   0   1      139.41      149.26      6.64 o 
  -3   0   1      531.14      440.57     27.04 o 
  -2   0   1       52.92       51.92      2.74 o 
  -1   0   1      137.21      129.41      3.43 o 
   1   0   1     2324.80     2218.20     32.49 o 
   2   0   1       46.77       45.29      2.43 o 
   3   0   1      232.05      236.47      4.96 o 
   4   0   1      153.74      145.79      7.21 o 
   5   0   1       47.40       49.45      2.50 o 
   6   0   1       10.66        9.30      0.94 o 
   7   0   1      104.38      104.71      3.66 o 
  -7   1   1       17.44       20.57      1.25 o 
  -6   1   1      179.59      182.09     10.84 o 
  -5   1   1      440.54      449.17     22.07 o 
  -4   1   1       97.76       82.53      4.56 o 
  -3   1   1       44.54       61.36      1.37 o 
  -2   1   1     3587.74     3075.92     72.41 o 
  -1   1   1     2074.67     1870.22     10.85 o 
   1   1   1      110.55      102.79      3.84 o 
   2   1   1      393.18      403.29      8.37 o 
   3   1   1      102.38      112.43      2.78 o 
   4   1   1      782.69      773.83     21.28 o 
   5   1   1      644.72      656.90     17.55 o 
   6   1   1       11.83       13.80      1.17 o 
   7   1   1      174.76      159.08      9.79 o 
  -7   2   1       58.22       55.28      2.10 o 
  -6   2   1       61.35       64.05      3.88 o 
  -5   2   1        5.74        8.99      1.15 o 
  -4   2   1       29.63       36.14      1.29 o 
  -3   2   1       99.20       74.01      1.83 o 
  -2   2   1     1100.01     1086.04     12.97 o 
  -1   2   1     8089.35     8203.69    220.15 o 
   0   2   1     1524.03     1532.89    133.84 o 
   1   2   1     5546.86     5686.75    118.70 o 
   2   2   1       11.27       12.14      2.21 o 
   3   2   1     3639.22     3579.91     54.91 o 
   4   2   1        8.66        6.96      0.62 o 
   5   2   1      350.29      313.00     14.33 o 
   6   2   1       88.42       84.37      1.97 o 
  -7   3   1       35.94       33.15      2.38 o 
  -6   3   1        0.17        1.43      0.86 o 
  -5   3   1      375.21      385.07     14.10 o 
  -4   3   1      663.45      687.83     45.66 o 
  -3   3   1      566.33      611.83     32.76 o 
  -2   3   1       40.93       28.90      1.06 o 
  -1   3   1        6.66        8.52      0.74 o 
   0   3   1      764.98      693.14     35.34 o 
   1   3   1      499.23      519.92     21.89 o 
   2   3   1       33.25       46.30      0.96 o 
   3   3   1        2.41        3.14      0.70 o 
   4   3   1      144.96      148.22      7.57 o 
   5   3   1        0.27        0.27      0.69 o 
   6   3   1      435.14      408.27     16.89 o 
  -7   4   1      271.95      273.80     14.59 o 
  -6   4   1        8.24        8.54      1.07 o 
  -5   4   1      770.75      727.26     24.60 o 
  -4   4   1        9.59        8.83      0.90 o 
  -3   4   1      308.44      266.53      2.89 o 
  -2   4   1        4.68        5.15      1.05 o 
  -1   4   1      173.53      167.16      2.96 o 
   0   4   1      533.33      528.01     14.62 o 
   1   4   1      268.26      314.02      6.59 o 
   2   4   1        8.32        6.76      0.78 o 
   3   4   1        5.31        5.13      0.73 o 
   4   4   1        9.40       10.19      0.97 o 
   5   4   1        4.61        4.51      0.96 o 
   6   4   1       42.19       41.88      2.07 o 
  -7   5   1       54.80       55.90      2.19 o 
  -6   5   1        3.32        3.01      0.96 o 
  -5   5   1      327.75      305.67      5.75 o 
  -4   5   1      195.92      170.48      6.67 o 
  -3   5   1       19.02       16.63      1.01 o 
  -2   5   1      911.97      971.18     23.24 o 
  -1   5   1       55.63       49.57      0.89 o 
   0   5   1      151.82      148.41      2.45 o 
   1   5   1      173.81      159.16      5.03 o 
   2   5   1      106.58      109.95      3.83 o 
   3   5   1      421.65      444.08      7.72 o 
   4   5   1        7.64        6.67      0.79 o 
   5   5   1        0.01        0.28      0.70 o 
   6   5   1       35.72       31.48      0.97 o 
  -7   6   1       68.38       70.04      2.12 o 
  -6   6   1       34.29       28.44      1.12 o 
  -5   6   1      358.83      339.16      6.49 o 
  -4   6   1       94.04       92.66      3.27 o 
  -3   6   1      754.33      793.02     22.38 o 
  -2   6   1        8.80        6.96      0.91 o 
  -1   6   1      340.98      323.16     10.12 o 
   0   6   1      925.38     1008.22     21.77 o 
   1   6   1      192.57      243.42      3.77 o 
   2   6   1      546.74      545.57      6.36 o 
   3   6   1      332.78      344.63      5.93 o 
   4   6   1      596.62      574.13     32.82 o 
   5   6   1      250.24      257.08      6.79 o 
  -7   7   1       13.16       12.16      1.28 o 
  -6   7   1      128.29      126.69      3.05 o 
  -5   7   1       17.30       14.70      1.05 o 
  -4   7   1        5.45        3.40      1.18 o 
  -3   7   1      398.29      411.93      6.05 o 
  -2   7   1      267.24      263.00      8.61 o 
  -1   7   1      435.47      417.27      7.78 o 
   0   7   1      380.49      380.32     11.23 o 
   1   7   1      614.51      593.17     14.99 o 
   2   7   1        0.22        0.15      0.64 o 
   3   7   1       40.91       45.64      1.27 o 
   4   7   1        1.07        2.10      0.92 o 
   5   7   1        4.38        6.89      0.97 o 
  -6   8   1       24.30       27.84      0.92 o 
  -5   8   1        5.70        5.70      0.72 o 
  -4   8   1      147.01      141.20      1.43 o 
  -3   8   1      351.72      379.94     11.46 o 
  -2   8   1      361.26      342.54      7.07 o 
  -1   8   1     1093.06     1097.03     21.27 o 
   0   8   1       10.86       11.49      1.76 o 
   1   8   1      113.84      110.03      2.82 o 
   2   8   1      283.39      291.97      6.79 o 
   3   8   1       86.73       75.67      1.99 o 
   4   8   1      138.54      147.39      1.86 o 
  -6   9   1        6.86        7.87      0.96 o 
  -5   9   1      248.46      245.37      4.28 o 
  -4   9   1        1.03        2.34      0.73 o 
  -3   9   1       37.81       36.51      1.31 o 
  -2   9   1       12.41       13.89      0.98 o 
  -1   9   1       51.54       52.57      0.98 o 
   0   9   1       93.37       91.73      1.22 o 
   1   9   1       56.79       63.01      1.97 o 
   2   9   1      115.23      109.00      1.44 o 
   3   9   1       10.14        9.12      0.94 o 
  -5  10   1       17.36       18.25      1.41 o 
  -4  10   1      276.61      273.21      7.80 o 
  -3  10   1       27.71       29.54      1.25 o 
  -2  10   1      147.87      149.07      4.56 o 
  -1  10   1       23.46       25.55      0.96 o 
   0  10   1      124.30      112.30      2.46 o 
   1  10   1       61.01       60.87      2.11 o 
   2  10   1       11.36        9.74      1.00 o 
  -4  11   1       18.47       16.26      0.96 o 
  -3  11   1        0.77        0.76      2.35 o 
  -2  11   1       45.69       41.67      1.90 o 
  -1  11   1       31.43       25.94      0.96 o 
   0  11   1       30.28       29.78      1.50 o 
   1  11   1        2.74        1.06      0.73 o 
  -3  12   1        0.22       -0.51      1.22 o 
  -2  12   1       98.63      106.46      1.91 o 
  -1  12   1       98.30       92.17      2.94 o 
   0 -12   2      107.79      103.91      3.88 o 
   1 -12   2      238.59      226.65     12.73 o 
   2 -12   2       47.50       46.02      4.85 o 
   3 -12   2      121.49      128.17     13.96 o 
  -2 -11   2      109.87      101.21      2.39 o 
  -1 -11   2       71.46       72.40      3.24 o 
   0 -11   2      347.11      345.19     14.61 o 
   1 -11   2      142.09      145.86      1.96 o 
   2 -11   2       96.76       91.05      1.62 o 
   3 -11   2        3.27        4.78      3.11 o 
   4 -11   2       13.53       21.87      2.12 o 
  -3 -10   2        5.96        6.04      0.88 o 
  -2 -10   2        1.00        1.13      0.90 o 
  -1 -10   2       75.02       70.43      2.73 o 
   0 -10   2        0.09        1.63      0.86 o 
   1 -10   2       32.36       32.81      1.37 o 
   2 -10   2       14.65       16.00      1.32 o 
   3 -10   2      159.96      167.35      9.52 o 
   4 -10   2       20.47       23.52      1.12 o 
   5 -10   2       98.75      113.15      2.79 o 
  -4  -9   2       10.83        9.19      1.04 o 
  -3  -9   2        0.03        0.31      0.76 o 
  -2  -9   2       99.53       97.65      1.96 o 
  -1  -9   2      268.60      295.90      7.31 o 
   0  -9   2       15.35       15.19      1.01 o 
   1  -9   2      349.95      347.34     13.88 o 
   2  -9   2       72.76       72.11      2.69 o 
   3  -9   2       10.31       10.68      1.07 o 
   4  -9   2      141.03      142.79      1.57 o 
   5  -9   2       11.41       15.64      1.16 o 
   6  -9   2       65.66       65.06      1.95 o 
  -4  -8   2        4.93        4.96      0.83 o 
  -3  -8   2      103.76      111.91      2.49 o 
  -2  -8   2        0.56        0.99      0.74 o 
  -1  -8   2       99.26      102.29      5.30 o 
   0  -8   2        0.16        0.88      0.73 o 
   1  -8   2      129.11      120.68      2.39 o 
   2  -8   2      126.24      122.52      1.71 o 
   3  -8   2      112.99      111.49      5.39 o 
   4  -8   2       55.22       61.80      1.12 o 
   5  -8   2       36.00       39.68      1.19 o 
   6  -8   2      167.30      173.35      8.80 o 
  -5  -7   2      155.05      143.15      1.57 o 
  -4  -7   2       20.77       23.19      0.99 o 
  -3  -7   2       19.51       19.49      0.83 o 
  -2  -7   2      256.36      260.65      4.97 o 
  -1  -7   2      143.41      147.26      3.67 o 
   0  -7   2      785.53      753.44     19.41 o 
   1  -7   2     1307.94     1293.03     59.15 o 
   2  -7   2      229.61      252.39      5.14 o 
   3  -7   2      674.33      691.86     15.49 o 
   4  -7   2       19.04       20.86      1.05 o 
   5  -7   2        9.92       13.46      1.26 o 
   6  -7   2       84.31       89.12      2.31 o 
  -5  -6   2       80.42       80.24      2.77 o 
  -4  -6   2       25.46       26.83      1.02 o 
  -3  -6   2      333.51      335.78      9.19 o 
  -2  -6   2      610.37      612.63     10.13 o 
  -1  -6   2       44.67       42.33      1.37 o 
   0  -6   2      261.82      257.16      1.92 o 
   1  -6   2      252.52      253.68     10.01 o 
   2  -6   2        0.94        1.19      0.74 o 
   3  -6   2      199.57      201.46      4.04 o 
   4  -6   2      617.58      586.49     12.24 o 
   5  -6   2      211.87      219.38      7.70 o 
   6  -6   2       41.07       46.33      4.36 o 
   7  -6   2       78.83       69.76      1.41 o 
  -6  -5   2       65.74       60.76      1.01 o 
  -5  -5   2       35.43       39.46      1.56 o 
  -4  -5   2       94.12       95.83      2.47 o 
  -3  -5   2      121.22      122.36      2.66 o 
  -2  -5   2      802.78      841.96     19.92 o 
  -1  -5   2       26.46       32.01      0.93 o 
   0  -5   2      436.71      449.95      3.30 o 
   1  -5   2      764.84      844.02     18.43 o 
   2  -5   2       73.07       65.45      1.72 o 
   3  -5   2      641.00      680.59      9.85 o 
   4  -5   2      174.21      180.64      3.51 o 
   5  -5   2      240.31      236.67     16.21 o 
   6  -5   2      332.29      326.93     10.58 o 
   7  -5   2        1.04        1.21      0.99 o 
  -6  -4   2       81.54       75.39      5.55 o 
  -5  -4   2       25.47       24.08      1.43 o 
  -4  -4   2      115.98      116.35      1.88 o 
  -3  -4   2       91.21       98.98      3.78 o 
  -2  -4   2      804.91      867.63     12.16 o 
  -1  -4   2      472.93      538.88     14.53 o 
   0  -4   2       73.77       81.13      2.37 o 
   1  -4   2      302.92      330.00     13.05 o 
   2  -4   2     1042.80     1098.13     21.30 o 
   3  -4   2        9.83        8.53      1.55 o 
   4  -4   2      235.23      242.59     15.53 o 
   5  -4   2       92.60       83.37      2.51 o 
   6  -4   2      302.01      295.26     10.52 o 
   7  -4   2      110.04      124.93      3.19 o 
  -6  -3   2       16.41       14.89      1.01 o 
  -5  -3   2      296.15      283.05      6.94 o 
  -4  -3   2      226.15      214.84      4.11 o 
  -3  -3   2       28.52       25.89      0.80 o 
  -2  -3   2     1861.69     1824.47     44.66 o 
  -1  -3   2        1.87        7.26      1.47 o 
   0  -3   2     4672.14     4728.08     49.21 o 
   1  -3   2      405.40      394.13      7.55 o 
   2  -3   2     1694.83     1640.30     17.95 o 
   3  -3   2        2.45        6.25      2.38 o 
   4  -3   2       98.39       93.26      6.40 o 
   5  -3   2      480.10      450.87      7.90 o 
   6  -3   2       89.48       82.29      3.73 o 
   7  -3   2        0.34        2.73      1.08 o 
  -7  -2   2       47.22       41.67      4.01 o 
  -6  -2   2      140.32      138.57      5.75 o 
  -5  -2   2        2.46        7.21      1.90 o 
  -4  -2   2      268.40      234.32      7.01 o 
  -3  -2   2      547.46      527.87     21.55 o 
  -2  -2   2      368.17      293.49     16.05 o 
   1  -2   2     5939.80     6128.21     64.69 o 
   2  -2   2      636.82      632.35     13.98 o 
   3  -2   2     1569.76     1554.34    107.44 o 
   4  -2   2      262.97      264.98      7.74 o 
   5  -2   2       23.72       19.56      1.51 o 
   6  -2   2       49.54       50.42      1.63 o 
   7  -2   2       26.25       29.94      2.64 o 
  -7  -1   2      209.11      201.26      9.14 o 
  -6  -1   2       64.06       62.38      2.25 o 
  -5  -1   2       67.08       65.74      1.71 o 
  -4  -1   2      324.35      330.31      6.90 o 
  -3  -1   2      471.33      498.74     17.64 o 
  -2  -1   2      235.41      241.32      2.24 o 
  -1  -1   2     1849.81     1753.25     25.79 o 
   1  -1   2      175.73      160.94      3.54 o 
   2  -1   2     2805.20     2666.94    110.57 o 
   3  -1   2       58.37       75.69      2.75 o 
   4  -1   2     3025.24     3172.82     57.77 o 
   5  -1   2      119.84      126.80      4.90 o 
   6  -1   2      438.05      433.78     14.14 o 
   7  -1   2      138.65      141.15      4.06 o 
  -7   0   2       20.69       21.89      1.10 o 
  -6   0   2        1.21        2.35      1.02 o 
  -5   0   2      328.13      316.14     11.47 o 
  -4   0   2      568.97      574.67      9.80 o 
  -3   0   2      353.75      347.85     13.85 o 
  -2   0   2     3607.16     3576.19     69.41 o 
  -1   0   2     4282.87     4199.44     80.67 o 
   1   0   2     1869.94     1833.37     20.49 o 
   2   0   2     1105.17     1070.46     12.76 o 
   3   0   2       75.86       57.45      1.15 o 
   4   0   2      454.80      457.08     12.07 o 
   5   0   2      101.03      111.91      4.66 o 
   6   0   2      165.27      162.73      4.24 o 
   7   0   2       33.86       31.91      1.18 o 
  -7   1   2       21.47       22.68      1.79 o 
  -6   1   2      208.76      206.40      7.78 o 
  -5   1   2        0.05        3.18      1.38 o 
  -4   1   2     1115.16     1058.05     38.26 o 
  -3   1   2       69.85       83.29      4.21 o 
  -2   1   2     6442.60     6880.12     29.26 o 
  -1   1   2     4472.42     4456.46     69.19 o 
   0   1   2     1080.46     1041.34     23.24 o 
   1   1   2      699.04      691.14     15.45 o 
   2   1   2       90.00       96.47      3.32 o 
   3   1   2      393.24      467.13      4.27 o 
   4   1   2       70.58       62.86      2.78 o 
   5   1   2      133.74      137.35      3.05 o 
   6   1   2        9.53       10.41      1.09 o 
   7   1   2       20.53       19.34      1.09 o 
  -7   2   2      138.82      142.12      7.25 o 
  -6   2   2      315.46      327.12     19.19 o 
  -5   2   2      302.00      314.86     12.79 o 
  -4   2   2      854.54      759.37     40.02 o 
  -3   2   2      460.23      462.46     17.49 o 
  -2   2   2     3515.77     3403.96     50.14 o 
  -1   2   2        0.23        4.51      0.92 o 
   0   2   2     4446.92     4200.21    218.85 o 
   1   2   2        0.07        2.07      1.39 o 
   2   2   2      922.17      844.57     29.55 o 
   3   2   2      148.18      136.07      2.44 o 
   4   2   2       81.37       77.34      3.40 o 
   5   2   2        0.27        0.84      0.77 o 
   6   2   2       23.39       22.80      1.10 o 
  -7   3   2       57.45       55.17      2.20 o 
  -6   3   2       71.43       70.13      4.68 o 
  -5   3   2       21.58       23.86      2.42 o 
  -4   3   2      802.01      778.97     42.54 o 
  -3   3   2      829.39      847.19     20.53 o 
  -2   3   2      785.51      744.80      4.90 o 
  -1   3   2      272.78      261.93      3.58 o 
   0   3   2      766.95      689.38     34.50 o 
   1   3   2      298.58      307.43      8.50 o 
   2   3   2       48.30       50.24      0.96 o 
   3   3   2      751.41      791.85     31.36 o 
   4   3   2       14.91       17.05      0.65 o 
   5   3   2      237.91      250.13      5.07 o 
   6   3   2       57.85       52.28      1.25 o 
  -7   4   2       35.59       36.99      1.23 o 
  -6   4   2       31.74       37.08      1.37 o 
  -5   4   2        0.39        1.01      1.49 o 
  -4   4   2        0.41        0.51      0.92 o 
  -3   4   2      386.64      392.01      4.23 o 
  -2   4   2      180.91      161.27      2.34 o 
  -1   4   2      638.06      598.80      8.73 o 
   0   4   2     2265.23     2133.11    122.67 o 
   1   4   2       14.85        7.07      0.76 o 
   2   4   2     2228.38     2224.73     67.38 o 
   3   4   2       42.46       37.15      0.88 o 
   4   4   2     1204.64     1152.06     16.78 o 
   5   4   2       82.09       78.18      3.32 o 
   6   4   2      225.07      203.43      3.27 o 
  -7   5   2       42.89       47.11      1.33 o 
  -6   5   2        1.59        1.20      0.95 o 
  -5   5   2       32.39       31.80      0.95 o 
  -4   5   2       45.60       51.89      1.16 o 
  -3   5   2       85.93       69.91      2.02 o 
  -2   5   2      320.99      294.42      7.11 o 
  -1   5   2     1298.37     1313.05     43.55 o 
   0   5   2       81.26       78.86      1.27 o 
   1   5   2      592.84      580.63     14.27 o 
   2   5   2       47.92       43.99      1.10 o 
   3   5   2      333.53      339.15     15.49 o 
   4   5   2       29.20       26.39      1.07 o 
   5   5   2       28.58       27.99      1.38 o 
  -7   6   2        1.15        2.73      0.94 o 
  -6   6   2      513.96      529.14     11.32 o 
  -5   6   2       78.11       78.76      2.83 o 
  -4   6   2     2196.90     2210.65     34.90 o 
  -3   6   2      142.12      143.23      3.20 o 
  -2   6   2     1384.76     1456.07     27.38 o 
  -1   6   2       25.59       31.33      0.92 o 
   0   6   2      881.17      872.94     29.20 o 
   1   6   2      221.40      238.91      2.27 o 
   2   6   2       79.01       75.48      1.20 o 
   3   6   2       20.12       23.36      1.58 o 
   4   6   2        0.00        1.21      0.89 o 
   5   6   2       19.24       19.47      0.99 o 
  -7   7   2        0.62        1.18      0.93 o 
  -6   7   2      137.41      116.92      2.61 o 
  -5   7   2        1.13        0.67      0.80 o 
  -4   7   2       18.73       20.30      0.91 o 
  -3   7   2       81.01       87.15      2.06 o 
  -2   7   2      550.20      526.81     15.24 o 
  -1   7   2      131.15      121.27      1.39 o 
   0   7   2      269.87      301.79      3.97 o 
   1   7   2      112.42      117.80      1.29 o 
   2   7   2       42.97       42.78      0.91 o 
   3   7   2       49.02       48.13      1.02 o 
   4   7   2        0.48        1.80      0.82 o 
   5   7   2       31.74       31.24      2.21 o 
  -6   8   2       10.64       10.04      0.89 o 
  -5   8   2        1.13        2.28      0.70 o 
  -4   8   2      132.69      139.67      2.89 o 
  -3   8   2      328.16      339.33     10.16 o 
  -2   8   2      683.72      666.41     12.60 o 
  -1   8   2      272.30      272.41      7.42 o 
   0   8   2       14.11       13.86      1.00 o 
   1   8   2        8.27        7.68      0.74 o 
   2   8   2        1.40        2.27      0.91 o 
   3   8   2      132.75      148.39      4.88 o 
   4   8   2       76.74       67.51      1.22 o 
  -6   9   2        6.11        5.00      0.98 o 
  -5   9   2       38.78       40.18      1.13 o 
  -4   9   2       30.12       32.43      1.41 o 
  -3   9   2       87.92       90.74      3.85 o 
  -2   9   2        0.02        0.99      0.86 o 
  -1   9   2        1.10        1.49      0.92 o 
   0   9   2      350.58      343.38     13.50 o 
   1   9   2        0.57       -0.09      0.60 o 
   2   9   2      331.16      341.01      7.62 o 
   3   9   2        6.22        6.05      0.88 o 
  -5  10   2       14.78       15.55      0.99 o 
  -4  10   2       18.25       17.24      1.11 o 
  -3  10   2       60.42       57.19      2.71 o 
  -2  10   2      150.41      146.71      6.46 o 
  -1  10   2       75.53       63.34      2.25 o 
   0  10   2        8.00        7.88      0.84 o 
   1  10   2        0.64        0.50      0.87 o 
   2  10   2       62.21       55.68      2.47 o 
  -4  11   2      193.19      204.01     10.79 o 
  -3  11   2        0.63        0.41      1.17 o 
  -2  11   2       44.15       40.13      1.40 o 
  -1  11   2       52.31       49.15      2.95 o 
   0  11   2       12.22       16.56      0.91 o 
   1  11   2        2.64        3.38      0.73 o 
  -2  12   2       13.56       10.80      1.11 o 
  -1  12   2       68.85       66.61      1.61 o 
   0 -12   3       58.06       57.04      1.46 o 
   1 -12   3      331.13      305.25     18.56 o 
   2 -12   3        4.75        4.12      1.14 o 
  -2 -11   3      113.48      111.90      4.79 o 
  -1 -11   3       65.67       67.76      1.51 o 
   0 -11   3       48.50       51.60      2.66 o 
   1 -11   3       99.07      101.17      2.23 o 
   2 -11   3       20.47       18.90      2.73 o 
   3 -11   3        4.40        2.87      1.19 o 
   4 -11   3       14.08       14.22      0.99 o 
  -3 -10   3        1.35        2.67      1.09 o 
  -2 -10   3      205.12      197.93      5.67 o 
  -1 -10   3        8.92       10.83      1.52 o 
   0 -10   3       13.98       18.64      1.31 o 
   1 -10   3        0.05       -0.38      1.01 o 
   2 -10   3      125.36      130.02      5.63 o 
   3 -10   3       23.73       27.60      2.44 o 
   4 -10   3      229.00      233.47      9.49 o 
   5 -10   3        0.27        0.61      1.16 o 
  -4  -9   3       84.12       80.70      1.29 o 
  -3  -9   3        0.10        1.38      0.87 o 
  -2  -9   3      279.63      283.66      2.17 o 
  -1  -9   3      140.95      138.49      5.04 o 
   0  -9   3      205.90      202.76      8.22 o 
   1  -9   3      298.17      284.08      3.00 o 
   2  -9   3       94.88       88.35      7.28 o 
   3  -9   3      266.43      254.54      4.70 o 
   4  -9   3       79.12       80.74      1.35 o 
   5  -9   3       14.13       13.88      1.19 o 
  -4  -8   3        1.02        2.45      0.94 o 
  -3  -8   3       11.82       12.12      0.83 o 
  -2  -8   3      109.33      114.37      1.96 o 
  -1  -8   3        0.45        5.18      2.27 o 
   0  -8   3       35.34       33.04      1.29 o 
   1  -8   3       27.31       26.65      1.30 o 
   2  -8   3      326.73      333.11     14.90 o 
   3  -8   3       46.55       49.91      1.51 o 
   4  -8   3      281.27      296.32      5.39 o 
   5  -8   3       21.68       20.99      1.19 o 
   6  -8   3      277.94      278.25      3.73 o 
  -5  -7   3      117.44      112.80      1.39 o 
  -4  -7   3       12.47       15.38      1.11 o 
  -3  -7   3       25.41       25.27      1.01 o 
  -2  -7   3       26.87       24.95      0.94 o 
  -1  -7   3        1.25        1.72      0.65 o 
   0  -7   3       23.71       22.91      0.94 o 
   1  -7   3       37.64       50.98      2.15 o 
   2  -7   3      194.74      188.48      6.80 o 
   3  -7   3        4.51        6.85      1.05 o 
   4  -7   3      109.32      109.27      1.48 o 
   5  -7   3      122.66      121.05      1.49 o 
   6  -7   3        0.24        1.29      1.51 o 
  -5  -6   3       14.67       14.52      1.12 o 
  -4  -6   3      568.21      558.04      7.59 o 
  -3  -6   3        2.45        3.01      0.82 o 
  -2  -6   3      392.05      379.88      5.77 o 
  -1  -6   3     1072.36     1168.98     12.93 o 
   0  -6   3        0.03       -0.41      0.62 o 
   1  -6   3      139.39      134.31      1.82 o 
   2  -6   3      203.29      219.49      7.11 o 
   3  -6   3       52.64       58.33      1.28 o 
   4  -6   3      186.21      199.54      2.35 o 
   5  -6   3      662.40      665.12      9.64 o 
   6  -6   3        2.74        6.56      1.01 o 
  -6  -5   3       30.27       28.00      1.24 o 
  -5  -5   3       62.77       58.23      2.01 o 
  -4  -5   3        5.12        5.35      0.72 o 
  -3  -5   3       27.35       24.12      0.91 o 
  -2  -5   3       93.45       97.42      1.70 o 
  -1  -5   3     1538.40     1512.63     40.36 o 
   0  -5   3      659.58      590.21      5.29 o 
   1  -5   3     3836.68     4075.17    101.71 o 
   2  -5   3      493.63      407.99      8.09 o 
   3  -5   3       50.67       43.29      2.24 o 
   4  -5   3      890.11      817.49     21.47 o 
   5  -5   3      223.76      200.49      2.21 o 
   6  -5   3       67.90       77.72      2.55 o 
   7  -5   3        1.89        3.91      1.25 o 
  -6  -4   3       43.17       45.15      1.46 o 
  -5  -4   3       37.21       35.31      0.85 o 
  -4  -4   3      861.53      897.19     18.64 o 
  -3  -4   3      342.74      366.03      6.37 o 
  -2  -4   3     2249.81     2333.59     89.54 o 
  -1  -4   3        6.20        4.35      0.81 o 
   0  -4   3      646.67      592.10     10.98 o 
   1  -4   3      802.06      839.36     20.30 o 
   2  -4   3      209.11      213.08     11.01 o 
   3  -4   3        1.96        0.29      1.17 o 
   4  -4   3      367.07      365.66     11.80 o 
   5  -4   3       78.75       83.83      2.27 o 
   6  -4   3      122.45      112.81      3.52 o 
   7  -4   3       28.87       26.40      2.29 o 
  -6  -3   3      184.56      179.29      8.40 o 
  -5  -3   3        3.34        4.73      0.79 o 
  -4  -3   3      522.34      500.53     16.33 o 
  -3  -3   3       10.16       14.28      0.67 o 
  -2  -3   3      421.34      408.54      3.04 o 
  -1  -3   3      216.60      213.90      2.69 o 
   0  -3   3      402.21      445.98     11.91 o 
   1  -3   3      168.58      163.89      2.86 o 
   2  -3   3      652.47      699.56      5.27 o 
   3  -3   3      200.01      236.78      4.79 o 
   4  -3   3      159.81      156.98      1.64 o 
   5  -3   3       62.68       55.38      1.12 o 
   6  -3   3       52.88       55.67      1.74 o 
   7  -3   3       27.04       28.94      1.14 o 
  -7  -2   3      148.33      136.62      6.06 o 
  -6  -2   3      194.79      180.26     11.81 o 
  -5  -2   3       72.32       67.76      2.06 o 
  -4  -2   3      319.31      335.67      6.91 o 
  -3  -2   3       47.42       51.51      1.07 o 
  -2  -2   3        9.12        9.82      0.72 o 
  -1  -2   3        8.91        8.64      1.17 o 
   0  -2   3        6.17       11.29      1.99 o 
   1  -2   3      122.69      111.48      3.49 o 
   2  -2   3       35.39       36.85      1.83 o 
   3  -2   3       73.28       93.56      2.24 o 
   4  -2   3      338.19      351.14     14.32 o 
   5  -2   3       65.94       68.82      1.33 o 
   6  -2   3        0.02        0.51      0.84 o 
   7  -2   3       71.52       68.88      1.38 o 
  -7  -1   3        0.35        0.73      1.15 o 
  -6  -1   3      260.16      256.05     10.74 o 
  -5  -1   3      218.07      222.93      7.30 o 
  -4  -1   3      148.67      133.62      3.24 o 
  -3  -1   3        0.97        3.23      0.82 o 
  -2  -1   3        5.03        3.64      0.71 o 
  -1  -1   3     1746.24     1536.27     35.36 o 
   0  -1   3        1.14        2.83      2.40 o 
   1  -1   3      790.88      708.53      9.67 o 
   2  -1   3      236.56      222.73      4.11 o 
   3  -1   3     2381.15     2360.31     76.04 o 
   4  -1   3       24.42       23.65      0.95 o 
   5  -1   3      739.47      730.18     12.46 o 
   6  -1   3       53.05       55.32      4.33 o 
   7  -1   3      123.74      123.56      4.73 o 
  -7   0   3        0.51        1.58      0.94 o 
  -6   0   3        0.45        1.71      0.88 o 
  -5   0   3       34.81       31.97      1.66 o 
  -4   0   3        4.22        8.91      0.99 o 
  -3   0   3      674.11      655.67     22.82 o 
  -2   0   3      336.62      309.09      3.63 o 
  -1   0   3     5251.83     5360.71    169.16 o 
   0   0   3     1678.00     1548.65     10.79 o 
   1   0   3     1043.91      991.89     15.26 o 
   2   0   3     3878.85     3763.20     87.12 o 
   3   0   3      163.97      150.58      4.93 o 
   4   0   3      343.03      323.17     18.86 o 
   5   0   3      403.30      405.04     16.64 o 
   6   0   3       57.51       53.15      3.57 o 
   7   0   3        0.35        1.14      1.14 o 
  -7   1   3        9.69       10.64      1.20 o 
  -6   1   3      124.27      132.07      4.55 o 
  -5   1   3       49.23       50.09      1.39 o 
  -4   1   3      964.61     1073.22      8.69 o 
  -3   1   3       44.28       37.78      6.01 o 
  -2   1   3      978.71      919.82     37.92 o 
  -1   1   3     5310.21     5320.78     75.33 o 
   0   1   3      105.27      106.89      2.02 o 
   1   1   3      162.37      167.63      4.05 o 
   2   1   3      227.30      218.32      5.64 o 
   3   1   3      208.03      184.92      3.13 o 
   4   1   3      204.10      201.30      6.46 o 
   5   1   3     1019.13     1023.06     40.19 o 
   6   1   3        2.72        3.63      0.92 o 
  -7   2   3      172.30      176.92      9.88 o 
  -6   2   3      215.20      234.48      6.46 o 
  -5   2   3      163.95      151.38      1.85 o 
  -4   2   3      165.91      152.54     15.97 o 
  -3   2   3      466.38      471.97     14.20 o 
  -2   2   3       78.14       86.63      1.35 o 
  -1   2   3     3201.07     3064.46     57.46 o 
   0   2   3        3.42        7.10      2.02 o 
   1   2   3      529.50      467.04     13.68 o 
   2   2   3      459.17      453.60      5.44 o 
   3   2   3        0.09        0.80      0.61 o 
   4   2   3       14.30       14.10      0.66 o 
   5   2   3      358.69      352.96      7.33 o 
   6   2   3      115.14      110.24      3.26 o 
  -7   3   3        0.88        1.35      0.93 o 
  -6   3   3      108.95      103.50      4.77 o 
  -5   3   3      298.22      287.95      7.11 o 
  -4   3   3      295.55      294.10      4.43 o 
  -3   3   3     1328.08     1336.57     22.74 o 
  -2   3   3       83.28       83.62      1.82 o 
  -1   3   3      510.87      451.01      5.66 o 
   0   3   3        4.31        7.03      0.94 o 
   1   3   3     1321.11     1347.23     20.34 o 
   2   3   3      276.67      300.48      2.36 o 
   3   3   3      464.62      491.31      4.95 o 
   4   3   3       41.26       45.79      0.87 o 
   5   3   3      295.00      278.18      5.14 o 
   6   3   3       48.18       51.80      1.57 o 
  -7   4   3       72.46       81.65      2.03 o 
  -6   4   3      451.57      414.49     13.67 o 
  -5   4   3       59.74       61.34      1.36 o 
  -4   4   3      541.00      548.19     10.83 o 
  -3   4   3      864.50      828.92     27.75 o 
  -2   4   3      249.82      236.06      6.36 o 
  -1   4   3     2758.10     2943.92     56.74 o 
   0   4   3     1539.71     1748.07     86.80 o 
   1   4   3     1248.14     1254.22     30.13 o 
   2   4   3       52.44       57.18      1.48 o 
   3   4   3     1213.47     1227.66     30.67 o 
   4   4   3        8.44       10.31      1.21 o 
   5   4   3      892.28      886.29     11.43 o 
   6   4   3        0.36        0.98      1.05 o 
  -7   5   3       40.70       48.16      1.03 o 
  -6   5   3        1.43        2.23      0.82 o 
  -5   5   3       51.75       48.21      0.99 o 
  -4   5   3      346.14      348.15      8.29 o 
  -3   5   3      166.95      159.02      3.43 o 
  -2   5   3       13.74       15.03      0.71 o 
  -1   5   3      521.05      531.71     21.53 o 
   0   5   3        6.68       17.77      1.13 o 
   1   5   3      111.09      102.58      1.18 o 
   2   5   3        0.01        0.65      0.68 o 
   3   5   3        1.89        2.56      0.80 o 
   4   5   3       17.68       21.80      0.96 o 
   5   5   3       64.92       58.63      1.32 o 
  -7   6   3       34.71       39.74      0.99 o 
  -6   6   3        3.68        6.52      1.06 o 
  -5   6   3       27.37       25.14      0.81 o 
  -4   6   3        7.85        6.99      0.83 o 
  -3   6   3      374.21      367.34      4.29 o 
  -2   6   3      155.02      157.53      3.64 o 
  -1   6   3      351.48      368.10     10.36 o 
   0   6   3        6.51        1.95      0.68 o 
   1   6   3       55.69       58.07      1.51 o 
   2   6   3      737.05      714.56     16.24 o 
   3   6   3      366.71      362.68      2.19 o 
   4   6   3       27.77       27.59      1.11 o 
   5   6   3      144.99      142.64      2.44 o 
  -7   7   3       80.60       73.13      2.16 o 
  -6   7   3       68.84       69.05      2.36 o 
  -5   7   3       20.73       26.17      2.09 o 
  -4   7   3       72.53       73.28      1.12 o 
  -3   7   3       63.12       62.19      2.11 o 
  -2   7   3       53.91       52.61      0.95 o 
  -1   7   3       86.37       88.89      1.67 o 
   0   7   3      655.89      635.32     22.83 o 
   1   7   3       13.16       13.99      0.71 o 
   2   7   3      192.10      186.37      1.98 o 
   3   7   3      364.88      364.75      5.28 o 
   4   7   3       36.04       39.02      1.08 o 
  -6   8   3       66.08       67.53      2.16 o 
  -5   8   3      234.69      224.29      3.27 o 
  -4   8   3      298.77      295.55      4.10 o 
  -3   8   3      518.15      518.54     11.64 o 
  -2   8   3      385.66      404.26     11.37 o 
  -1   8   3      781.90      775.47      6.02 o 
   0   8   3       48.14       53.66      1.24 o 
   1   8   3      314.62      292.42     12.98 o 
   2   8   3       17.29       26.97      0.93 o 
   3   8   3      149.29      134.68      3.28 o 
   4   8   3        1.30        1.63      0.97 o 
  -6   9   3       35.56       35.07      1.32 o 
  -5   9   3        2.54        3.75      0.97 o 
  -4   9   3        1.66        1.87      0.72 o 
  -3   9   3       17.74       17.14      1.00 o 
  -2   9   3      421.66      418.38      6.73 o 
  -1   9   3       19.84       18.83      0.82 o 
   0   9   3      300.47      285.83      8.81 o 
   1   9   3       94.27       99.22      1.86 o 
   2   9   3      236.45      224.93      7.31 o 
   3   9   3        6.29        8.79      1.15 o 
  -5  10   3        9.81       11.66      0.94 o 
  -4  10   3        6.73        9.62      1.18 o 
  -3  10   3       69.94       68.72      1.49 o 
  -2  10   3       54.56       53.91      1.13 o 
  -1  10   3       11.55       15.84      1.31 o 
   0  10   3        2.84        1.17      2.33 o 
   1  10   3        0.80        0.99      0.64 o 
   2  10   3        1.42        1.90      1.02 o 
  -4  11   3       55.63       55.21      2.87 o 
  -3  11   3        9.99        6.49      1.15 o 
  -2  11   3       46.38       40.27      1.09 o 
  -1  11   3       11.15        9.61      1.01 o 
   0  11   3        0.46        1.78      0.67 o 
   1  11   3       21.70       22.92      0.87 o 
  -2  12   3       22.85       21.38      3.21 o 
  -1  12   3        0.06        1.01      2.14 o 
   1 -12   4       21.13       21.38      2.47 o 
   2 -12   4       66.94       59.22      2.40 o 
  -1 -11   4      102.41      100.98      5.17 o 
   0 -11   4       43.47       50.27      1.80 o 
   1 -11   4      126.95      129.88      1.84 o 
   2 -11   4        5.70        7.39      1.38 o 
   3 -11   4       71.12       69.67      2.66 o 
   4 -11   4        2.85        2.49      1.44 o 
  -3 -10   4       10.32        9.85      0.99 o 
  -2 -10   4       59.75       58.89      2.01 o 
  -1 -10   4       33.07       32.20      1.02 o 
   0 -10   4      102.66      100.30      4.40 o 
   1 -10   4       25.58       25.09      2.97 o 
   2 -10   4       98.97      110.45      8.59 o 
   3 -10   4        0.77        2.61      1.18 o 
   4 -10   4       14.63       17.04      0.98 o 
   5 -10   4       56.94       56.68      1.57 o 
  -3  -9   4       87.58      101.18      2.39 o 
  -2  -9   4       18.66       18.26      1.02 o 
  -1  -9   4      444.47      476.53      6.13 o 
   0  -9   4       93.50       99.84      6.17 o 
   1  -9   4      601.35      596.51     19.43 o 
   2  -9   4      101.15      108.62      5.84 o 
   3  -9   4      100.88      101.87      4.66 o 
   4  -9   4        0.46        1.65      1.52 o 
   5  -9   4        0.38        1.23      1.00 o 
  -4  -8   4       43.19       43.70      1.15 o 
  -3  -8   4       60.12       60.74      1.09 o 
  -2  -8   4        3.73        5.91      0.87 o 
  -1  -8   4       54.91       56.79      2.31 o 
   0  -8   4        3.82        5.04      0.80 o 
   1  -8   4       18.00       15.17      1.09 o 
   2  -8   4      143.14      144.84      4.17 o 
   3  -8   4      327.16      333.04      5.36 o 
   4  -8   4      293.11      290.04      5.45 o 
   5  -8   4      105.05      119.15      1.90 o 
   6  -8   4       45.00       51.40      1.29 o 
  -5  -7   4        0.07        0.83      0.86 o 
  -4  -7   4       58.36       61.31      1.16 o 
  -3  -7   4       41.06       39.12      0.96 o 
  -2  -7   4      219.74      219.83      6.36 o 
  -1  -7   4      173.92      187.84      1.71 o 
   0  -7   4       18.00       20.07      1.08 o 
   1  -7   4      138.39      123.89      6.82 o 
   2  -7   4      278.47      269.40     10.00 o 
   3  -7   4      379.75      388.62     14.05 o 
   4  -7   4      249.66      256.61      7.14 o 
   5  -7   4      146.01      144.58      3.88 o 
   6  -7   4       20.40       19.40      1.37 o 
  -5  -6   4        1.16        0.75      0.77 o 
  -4  -6   4      243.02      238.38      5.91 o 
  -3  -6   4      137.75      144.07      1.76 o 
  -2  -6   4     1560.73     1697.95     33.72 o 
  -1  -6   4      102.06       91.01      1.94 o 
   0  -6   4       38.97       42.16      1.19 o 
   1  -6   4        5.63        6.82      1.20 o 
   2  -6   4      106.64      122.87      1.56 o 
   3  -6   4      244.38      252.98      2.56 o 
   4  -6   4       13.34       16.54      1.50 o 
   5  -6   4      808.07      778.25     20.49 o 
   6  -6   4        1.81        4.00      1.13 o 
  -6  -5   4       43.44       40.86      1.09 o 
  -5  -5   4      243.47      245.33      5.68 o 
  -4  -5   4       41.25       42.04      1.15 o 
  -3  -5   4      241.68      246.90      5.06 o 
  -2  -5   4      125.21      143.22      1.87 o 
  -1  -5   4      471.40      489.92      7.44 o 
   0  -5   4       20.65       16.12      1.02 o 
   1  -5   4      525.67      507.93      6.82 o 
   2  -5   4       62.21       56.73      1.59 o 
   3  -5   4      534.32      534.91      4.96 o 
   4  -5   4      533.86      532.27      3.68 o 
   5  -5   4      225.39      209.14      2.27 o 
   6  -5   4       44.74       53.23      1.94 o 
  -6  -4   4       37.95       37.08      0.86 o 
  -5  -4   4       70.63       67.04      1.87 o 
  -4  -4   4       32.29       33.16      0.77 o 
  -3  -4   4      663.41      644.10     17.24 o 
  -2  -4   4     3075.81     3335.98     39.50 o 
  -1  -4   4     7620.03     8869.53    228.84 o 
   0  -4   4      591.81      615.17      3.98 o 
   1  -4   4     1519.16     1575.50     28.08 o 
   2  -4   4       58.20       48.00      1.64 o 
   3  -4   4        1.87        2.03      1.12 o 
   4  -4   4       34.72       38.31      1.59 o 
   5  -4   4       20.15       22.71      0.94 o 
   6  -4   4      129.78      129.94      4.09 o 
   7  -4   4       16.43       14.59      1.04 o 
  -6  -3   4       18.20       15.80      0.79 o 
  -5  -3   4      121.74      119.33      1.92 o 
  -4  -3   4       54.43       57.90      0.90 o 
  -3  -3   4      165.52      174.68      2.85 o 
  -2  -3   4        0.21        2.18      0.81 o 
  -1  -3   4       54.74       63.20      1.82 o 
   0  -3   4     2957.23     2954.89     41.62 o 
   1  -3   4     1269.17     1210.18      9.84 o 
   2  -3   4     1373.12     1270.88     43.85 o 
   3  -3   4     1975.34     1926.30     28.63 o 
   4  -3   4     1830.73     1779.31     53.96 o 
   5  -3   4      492.97      490.39     22.70 o 
   6  -3   4       16.11       16.92      1.55 o 
   7  -3   4      253.41      253.79     12.61 o 
  -7  -2   4        8.17        8.61      1.18 o 
  -6  -2   4       36.53       36.15      1.65 o 
  -5  -2   4       39.87       43.21      1.22 o 
  -4  -2   4       27.84       21.40      0.75 o 
  -3  -2   4      398.01      394.08      9.35 o 
  -2  -2   4      638.85      676.66      3.36 o 
  -1  -2   4      398.10      447.89      7.65 o 
   0  -2   4      501.12      477.93      8.19 o 
   1  -2   4     1466.13     1441.29     12.08 o 
   2  -2   4       42.83       36.09      2.88 o 
   3  -2   4      734.80      705.62     24.16 o 
   4  -2   4       90.47       85.76      1.30 o 
   5  -2   4      172.21      166.98      3.56 o 
   6  -2   4       77.96       81.40      2.00 o 
   7  -2   4       10.72       12.32      1.01 o 
  -7  -1   4       51.36       51.26      1.86 o 
  -6  -1   4      190.77      196.72      7.07 o 
  -5  -1   4      129.24      124.18      3.39 o 
  -4  -1   4      517.47      475.50     25.42 o 
  -3  -1   4     1772.48     1743.38     19.59 o 
  -2  -1   4        4.30        5.08      2.54 o 
  -1  -1   4     2386.88     2413.85     69.44 o 
   0  -1   4       20.76       23.61      2.53 o 
   1  -1   4      478.60      444.54      3.92 o 
   2  -1   4     2935.54     3085.27     50.03 o 
   3  -1   4       26.80       23.27      1.04 o 
   4  -1   4      356.89      360.45     11.44 o 
   5  -1   4       64.21       63.75      2.06 o 
   6  -1   4       31.48       32.80      1.10 o 
   7  -1   4        1.21        0.43      0.92 o 
  -7   0   4      206.32      208.33      7.29 o 
  -6   0   4        8.13        9.11      0.84 o 
  -5   0   4      422.41      453.33     16.64 o 
  -4   0   4      114.59      126.11      5.38 o 
  -3   0   4     1566.53     1588.99     68.61 o 
  -2   0   4       93.10       86.54      1.80 o 
  -1   0   4     1105.98     1143.99     33.51 o 
   0   0   4      492.00      423.86      5.19 o 
   1   0   4      799.79      736.13     12.07 o 
   2   0   4       32.96       26.70      0.98 o 
   3   0   4      363.47      340.05      9.64 o 
   4   0   4       63.38       73.40      3.66 o 
   5   0   4       91.94       92.77      2.62 o 
   6   0   4      117.41      117.62      4.55 o 
  -7   1   4        0.32        0.72      0.84 o 
  -6   1   4      199.38      201.84      4.12 o 
  -5   1   4      189.19      184.02      4.64 o 
  -4   1   4      290.53      290.64      7.24 o 
  -3   1   4     1230.50     1289.69     19.67 o 
  -2   1   4     2470.22     2501.54     47.34 o 
  -1   1   4     3364.45     3362.65     21.06 o 
   0   1   4      970.99      948.34     14.53 o 
   1   1   4      808.43      847.70      4.71 o 
   2   1   4     4053.84     4484.80    107.95 o 
   3   1   4      179.60      188.28      2.44 o 
   4   1   4     1608.14     1583.37     36.87 o 
   5   1   4      287.12      293.78      9.60 o 
   6   1   4      242.65      241.09      6.57 o 
  -7   2   4        4.83        4.92      0.71 o 
  -6   2   4        7.03        7.83      0.78 o 
  -5   2   4        1.32        1.63      0.61 o 
  -4   2   4      233.59      230.57      3.80 o 
  -3   2   4      525.69      537.63     20.52 o 
  -2   2   4     3650.97     3587.82     89.37 o 
  -1   2   4      115.34       92.65      2.26 o 
   0   2   4     2545.56     2600.10     96.37 o 
   1   2   4     2014.92     2039.66     59.65 o 
   2   2   4     2269.79     2422.60     40.23 o 
   3   2   4     1654.87     1702.63     50.80 o 
   4   2   4        0.20        0.96      0.78 o 
   5   2   4      241.82      241.08      1.66 o 
   6   2   4        3.57        2.59      1.07 o 
  -7   3   4       20.39       21.06      1.16 o 
  -6   3   4        0.22        2.03      0.81 o 
  -5   3   4       14.46       15.69      0.81 o 
  -4   3   4      249.72      241.97      6.10 o 
  -3   3   4      224.34      197.83      6.74 o 
  -2   3   4     2501.05     2574.22     29.72 o 
  -1   3   4      130.49      136.74      1.68 o 
   0   3   4     1778.59     1666.50     28.72 o 
   1   3   4      174.52      186.06      4.34 o 
   2   3   4      647.02      730.75      7.20 o 
   3   3   4        0.22        1.07      0.83 o 
   4   3   4        2.81        2.89      0.65 o 
   5   3   4        1.39        1.74      0.66 o 
   6   3   4      219.43      213.86      2.28 o 
  -7   4   4       97.31      104.49      3.50 o 
  -6   4   4      615.94      607.13     13.85 o 
  -5   4   4     1122.65     1171.89     30.59 o 
  -4   4   4      932.67      949.09     24.47 o 
  -3   4   4      623.56      603.32     24.24 o 
  -2   4   4      240.89      248.58      2.81 o 
  -1   4   4     1191.55     1202.17     13.47 o 
   0   4   4      359.54      346.02     15.47 o 
   1   4   4        6.78        8.33      0.75 o 
   2   4   4      442.15      448.26     10.64 o 
   3   4   4        0.02        1.19      0.88 o 
   4   4   4      161.08      154.91      4.32 o 
   5   4   4       65.32       66.40      1.00 o 
   6   4   4        0.22        2.26      1.40 o 
  -7   5   4       37.60       32.61      0.88 o 
  -6   5   4       97.30       85.39      3.57 o 
  -5   5   4       14.88       16.20      0.86 o 
  -4   5   4        3.75        3.54      0.78 o 
  -3   5   4      366.36      353.42      9.21 o 
  -2   5   4      648.41      583.69      7.28 o 
  -1   5   4      187.73      222.32      9.79 o 
   0   5   4      413.30      393.05      3.33 o 
   1   5   4        0.41        0.83      0.74 o 
   2   5   4      147.22      138.43      2.16 o 
   3   5   4       48.97       51.77      2.18 o 
   4   5   4       10.95        9.73      1.23 o 
   5   5   4        1.19        2.11      0.91 o 
  -7   6   4        0.41        3.67      1.00 o 
  -6   6   4       61.28       61.76      1.68 o 
  -5   6   4        7.22        6.61      0.83 o 
  -4   6   4       79.64       76.23      1.28 o 
  -3   6   4      867.06      862.61     15.24 o 
  -2   6   4      274.53      273.17      7.59 o 
  -1   6   4      113.18      108.01      3.96 o 
   0   6   4      156.78      163.75      2.86 o 
   1   6   4       21.79       24.59      0.90 o 
   2   6   4      179.44      192.14      5.90 o 
   3   6   4      434.92      412.92     13.60 o 
   4   6   4       90.16       87.28      4.00 o 
   5   6   4       16.00       16.15      1.42 o 
  -6   7   4       98.91       94.15      2.26 o 
  -5   7   4       18.19       19.81      0.93 o 
  -4   7   4        2.59        3.26      0.93 o 
  -3   7   4      153.06      152.65      2.96 o 
  -2   7   4       18.95       17.58      0.77 o 
  -1   7   4        0.37        1.04      0.77 o 
   0   7   4      247.09      238.00      4.98 o 
   1   7   4      220.25      205.79      3.48 o 
   2   7   4       75.87       80.76      1.62 o 
   3   7   4       32.05       30.81      1.85 o 
   4   7   4        3.48        3.16      1.01 o 
  -6   8   4       18.50       19.17      0.99 o 
  -5   8   4       85.99       84.54      3.51 o 
  -4   8   4       49.49       50.06      1.80 o 
  -3   8   4        2.01        2.18      1.04 o 
  -2   8   4      334.92      313.58      2.18 o 
  -1   8   4       38.48       33.20      1.22 o 
   0   8   4       67.06       61.45      1.95 o 
   1   8   4       47.71       49.37      0.92 o 
   2   8   4      125.45      138.17      2.73 o 
   3   8   4       29.53       38.53      1.26 o 
   4   8   4      243.16      253.06      2.04 o 
  -6   9   4      164.15      151.53      2.54 o 
  -5   9   4       84.27       91.52      1.26 o 
  -4   9   4       37.35       35.57      0.90 o 
  -3   9   4      140.03      144.83      2.66 o 
  -2   9   4      213.93      217.77      1.81 o 
  -1   9   4       17.10       20.65      1.19 o 
   0   9   4      159.95      160.22      4.01 o 
   1   9   4      109.30      111.76      1.88 o 
   2   9   4       10.75       10.88      1.17 o 
   3   9   4      300.85      293.98      9.56 o 
  -5  10   4        8.93       13.28      1.05 o 
  -4  10   4      158.39      169.89      2.76 o 
  -3  10   4       27.74       27.31      1.40 o 
  -2  10   4      193.08      203.68      3.48 o 
  -1  10   4       28.20       29.16      0.99 o 
   0  10   4      284.59      287.34      7.38 o 
   1  10   4       10.64       14.32      0.75 o 
   2  10   4      191.84      179.05      3.78 o 
  -4  11   4       11.41       14.87      1.15 o 
  -3  11   4        6.19        4.80      1.31 o 
  -2  11   4       18.27       20.12      0.93 o 
  -1  11   4        5.96        4.09      0.87 o 
   0  11   4        7.27        7.96      0.84 o 
   1  11   4       95.91       95.92      4.25 o 
   1 -12   5       18.42       15.04      2.25 o 
  -1 -11   5      279.80      278.88      6.33 o 
   0 -11   5       43.50       40.09      1.99 o 
   1 -11   5      100.58       95.03      3.09 o 
   2 -11   5       35.42       35.41      4.69 o 
   3 -11   5       13.82       15.69      2.81 o 
  -3 -10   5       19.59       20.40      1.09 o 
  -2 -10   5        0.21        0.15      0.83 o 
  -1 -10   5       57.78       64.70      1.88 o 
   0 -10   5       99.17      109.03      5.36 o 
   1 -10   5       51.51       47.03      3.30 o 
   2 -10   5       13.83       15.80      1.14 o 
   3 -10   5      105.79       99.35      4.14 o 
   4 -10   5        0.17       -0.16      0.94 o 
  -3  -9   5       84.17       77.71      1.44 o 
  -2  -9   5        2.07        2.81      0.94 o 
  -1  -9   5       46.13       41.49      1.21 o 
   0  -9   5       49.34       48.39      1.67 o 
   1  -9   5        0.74        0.17      1.10 o 
   2  -9   5        1.83        3.98      1.79 o 
   3  -9   5        1.11        1.36      0.98 o 
   4  -9   5      106.95      104.63      3.18 o 
   5  -9   5       15.45       22.96      1.01 o 
  -4  -8   5       47.73       43.97      1.20 o 
  -3  -8   5       53.12       55.93      1.54 o 
  -2  -8   5      154.23      160.86      2.99 o 
  -1  -8   5       27.59       27.23      1.43 o 
   0  -8   5      113.04      126.60     10.63 o 
   1  -8   5        6.69       10.50      0.95 o 
   2  -8   5       54.63       46.77      1.93 o 
   3  -8   5       97.18      101.62      4.70 o 
   4  -8   5       21.77       23.78      0.94 o 
   5  -8   5       62.69       55.82      1.11 o 
   6  -8   5      177.96      197.66      2.24 o 
  -5  -7   5       10.15        8.57      0.95 o 
  -4  -7   5       17.47       21.37      0.98 o 
  -3  -7   5      104.59      110.30      1.84 o 
  -2  -7   5      463.72      510.60     11.48 o 
  -1  -7   5       26.26       25.60      0.95 o 
   0  -7   5     2459.64     2476.66    121.39 o 
   1  -7   5       36.87       31.49      1.12 o 
   2  -7   5      611.38      602.20     12.45 o 
   3  -7   5      463.97      464.84      7.35 o 
   4  -7   5      854.75      825.00      5.03 o 
   5  -7   5      101.98      111.78      2.60 o 
   6  -7   5       11.16        9.61      1.16 o 
  -5  -6   5       42.73       40.28      1.14 o 
  -4  -6   5       58.47       61.54      1.06 o 
  -3  -6   5      702.49      731.37     15.31 o 
  -2  -6   5      545.33      565.45     30.77 o 
  -1  -6   5      296.34      279.70     10.08 o 
   0  -6   5        0.90       -0.05      0.80 o 
   1  -6   5       51.64       53.24      1.46 o 
   2  -6   5       28.10       31.71      0.98 o 
   3  -6   5       68.47       66.17      1.90 o 
   4  -6   5      114.43      113.78      5.31 o 
   5  -6   5       96.31      108.75      3.40 o 
   6  -6   5       88.64       81.57      2.26 o 
  -6  -5   5       73.48       72.90      1.18 o 
  -5  -5   5      191.98      188.56      2.15 o 
  -4  -5   5      145.80      145.78      1.31 o 
  -3  -5   5      931.00      996.91     19.39 o 
  -2  -5   5      109.46      109.40      1.72 o 
  -1  -5   5      198.86      199.01      7.56 o 
   0  -5   5      150.20      133.42      1.69 o 
   1  -5   5      236.97      270.64      2.81 o 
   2  -5   5      755.00      739.96     29.30 o 
   3  -5   5      414.51      418.16     13.78 o 
   4  -5   5       45.29       38.33      1.78 o 
   5  -5   5      145.45      147.15      7.15 o 
   6  -5   5        2.51        4.20      0.96 o 
  -6  -4   5       27.06       24.94      0.88 o 
  -5  -4   5        9.05        9.68      0.81 o 
  -4  -4   5       18.31       19.87      0.84 o 
  -3  -4   5      260.99      258.69      2.00 o 
  -2  -4   5       60.07       63.23      2.08 o 
  -1  -4   5     1206.75     1302.59     17.42 o 
   0  -4   5      198.68      190.51      2.39 o 
   1  -4   5      186.45      189.38      5.40 o 
   2  -4   5        0.11        1.04      1.32 o 
   3  -4   5       12.54       13.82      1.50 o 
   4  -4   5      116.88      126.37      2.51 o 
   5  -4   5       18.89       21.27      0.99 o 
   6  -4   5       80.96       74.86      2.06 o 
  -6  -3   5      329.98      327.14      6.08 o 
  -5  -3   5       48.47       49.13      1.07 o 
  -4  -3   5       79.27       74.79      2.16 o 
  -3  -3   5       38.21       39.41      1.06 o 
  -2  -3   5      397.87      360.81      9.57 o 
  -1  -3   5       76.92       69.45      3.05 o 
   0  -3   5       28.01       16.61      2.02 o 
   1  -3   5      147.28      120.59      4.56 o 
   2  -3   5     1158.08     1161.57      7.96 o 
   3  -3   5        0.30        0.83      2.29 o 
   4  -3   5      611.20      592.92      8.54 o 
   5  -3   5        1.36        1.29      0.86 o 
   6  -3   5      156.36      163.54      6.16 o 
  -7  -2   5        3.43        1.89      0.88 o 
  -6  -2   5       26.69       24.44      1.22 o 
  -5  -2   5       30.40       30.42      1.06 o 
  -4  -2   5      485.82      483.33      7.75 o 
  -3  -2   5        6.96        7.37      0.71 o 
  -2  -2   5     3446.12     3566.40     82.18 o 
  -1  -2   5      416.81      441.61      9.76 o 
   0  -2   5     1724.31     1793.31     18.72 o 
   1  -2   5      546.05      538.57      5.98 o 
   2  -2   5     1141.18     1171.79     17.98 o 
   3  -2   5        0.03        0.65      0.85 o 
   4  -2   5      312.25      298.54      3.35 o 
   5  -2   5       33.71       35.13      1.47 o 
   6  -2   5        1.15        1.59      0.85 o 
  -7  -1   5        4.59        5.34      0.81 o 
  -6  -1   5        8.45        8.34      0.77 o 
  -5  -1   5       54.89       49.72      1.10 o 
  -4  -1   5      148.96      158.03      4.75 o 
  -3  -1   5        2.62        3.22      0.74 o 
  -2  -1   5      369.83      351.79      6.58 o 
  -1  -1   5       37.35       24.22      1.05 o 
   0  -1   5       38.43       38.08      2.22 o 
   1  -1   5      775.96      729.44     13.49 o 
   2  -1   5      143.41      183.08      4.66 o 
   3  -1   5     1701.76     1612.19     41.77 o 
   4  -1   5      160.15      160.79      2.74 o 
   5  -1   5      864.43      869.15     22.65 o 
   6  -1   5      390.98      416.29     11.53 o 
  -7   0   5        3.00        3.55      1.02 o 
  -6   0   5      250.63      245.73      8.09 o 
  -5   0   5       10.39       10.27      0.96 o 
  -4   0   5        3.53        6.50      0.73 o 
  -3   0   5        5.29        8.56      1.40 o 
  -2   0   5      583.98      553.35     19.41 o 
  -1   0   5      101.72      106.22      1.75 o 
   0   0   5     1866.38     1708.55     32.95 o 
   1   0   5     1837.56     1835.07     25.42 o 
   2   0   5      216.93      178.32      2.93 o 
   3   0   5      901.07      905.80     33.82 o 
   4   0   5      549.55      544.02     20.12 o 
   5   0   5        9.05       10.12      0.89 o 
   6   0   5       24.77       24.20      1.27 o 
  -7   1   5       10.85        7.69      0.84 o 
  -6   1   5      137.64      139.48      3.42 o 
  -5   1   5      777.58      800.96     20.03 o 
  -4   1   5       78.54       76.86      1.11 o 
  -3   1   5     2615.25     2647.06     53.91 o 
  -2   1   5        1.00        1.76      0.69 o 
  -1   1   5     1887.91     1822.31     32.38 o 
   0   1   5     1310.84     1280.37     17.53 o 
   1   1   5       58.50       62.45      1.38 o 
   2   1   5      915.84      950.42     10.15 o 
   3   1   5       71.10       68.62      0.97 o 
   4   1   5      136.44      130.39      1.64 o 
   5   1   5       51.53       54.64      2.26 o 
   6   1   5        3.78        4.74      0.79 o 
  -7   2   5       40.29       36.25      1.54 o 
  -6   2   5      287.74      299.28      5.13 o 
  -5   2   5      231.53      230.35      6.91 o 
  -4   2   5     1028.72     1080.03     49.45 o 
  -3   2   5      790.59      795.68     22.65 o 
  -2   2   5      611.83      636.17     10.51 o 
  -1   2   5     1194.92     1298.66     20.82 o 
   0   2   5       24.18       20.40      0.96 o 
   1   2   5        0.14        2.57      0.85 o 
   2   2   5      749.88      773.39     19.46 o 
   3   2   5      330.18      345.65      3.75 o 
   4   2   5     1304.03     1279.50     15.64 o 
   5   2   5       86.16       92.86      2.89 o 
   6   2   5      147.65      145.31      3.68 o 
  -7   3   5        2.14        3.36      0.78 o 
  -6   3   5       80.78       76.69      2.70 o 
  -5   3   5       60.79       59.69      1.55 o 
  -4   3   5      612.66      606.10     26.31 o 
  -3   3   5      122.88      109.64      2.68 o 
  -2   3   5     1507.84     1646.84     46.76 o 
  -1   3   5      761.06      802.82     13.56 o 
   0   3   5      381.48      369.06     12.43 o 
   1   3   5      252.15      251.48      6.63 o 
   2   3   5       77.25       97.32      2.65 o 
   3   3   5      639.34      653.59     10.72 o 
   4   3   5       95.62       98.87      1.58 o 
   5   3   5      121.07      126.79      2.81 o 
   6   3   5        0.73        1.69      1.14 o 
  -7   4   5        3.00        5.07      0.90 o 
  -6   4   5        8.06       10.82      1.34 o 
  -5   4   5       28.15       27.26      2.09 o 
  -4   4   5      121.87      119.27      2.43 o 
  -3   4   5      204.13      206.37      3.59 o 
  -2   4   5      308.16      325.39      9.02 o 
  -1   4   5       14.94        7.79      0.66 o 
   0   4   5       11.14       17.00      0.87 o 
   1   4   5     1272.23     1300.76     38.48 o 
   2   4   5       15.49       24.81      6.85 o 
   3   4   5      238.65      242.40      5.11 o 
   4   4   5        7.69        9.70      0.83 o 
   5   4   5       35.11       34.89      0.87 o 
  -7   5   5        5.82        4.39      0.74 o 
  -6   5   5        8.27       10.20      0.88 o 
  -5   5   5        0.73        1.06      0.79 o 
  -4   5   5       24.74       26.79      0.80 o 
  -3   5   5      219.14      224.56      4.99 o 
  -2   5   5      317.23      296.64      6.04 o 
  -1   5   5     1778.04     1870.72     19.53 o 
   0   5   5       60.96       59.17      2.45 o 
   1   5   5      768.14      804.85     25.88 o 
   2   5   5      121.30      128.85      1.57 o 
   3   5   5      863.89      879.34     24.88 o 
   4   5   5      242.65      259.31      8.13 o 
   5   5   5        1.45        4.49      1.75 o 
  -7   6   5      107.24       99.50      2.92 o 
  -6   6   5       36.19       33.05      0.95 o 
  -5   6   5      404.95      404.27     18.34 o 
  -4   6   5       21.26       22.22      0.85 o 
  -3   6   5     1354.85     1361.57     31.89 o 
  -2   6   5       56.10       57.55      1.01 o 
  -1   6   5      227.39      228.04      4.11 o 
   0   6   5      338.43      317.60     11.71 o 
   1   6   5        0.35        0.61      0.73 o 
   2   6   5      370.59      355.42     12.25 o 
   3   6   5       12.47       13.74      2.73 o 
   4   6   5        2.31        1.93      0.80 o 
  -6   7   5       71.07       66.73      3.05 o 
  -5   7   5        2.98        3.43      0.92 o 
  -4   7   5       58.49       55.26      1.97 o 
  -3   7   5      211.40      224.09      4.54 o 
  -2   7   5       32.74       37.44      1.36 o 
  -1   7   5      155.69      155.22      4.82 o 
   0   7   5      109.89      112.89      1.79 o 
   1   7   5     1061.16     1093.75     12.26 o 
   2   7   5       64.65       68.95      2.57 o 
   3   7   5       32.16       34.38      1.88 o 
   4   7   5       18.83       16.83      0.96 o 
  -6   8   5        9.56        9.56      0.91 o 
  -5   8   5      145.98      165.05      5.90 o 
  -4   8   5       71.51       71.21      2.29 o 
  -3   8   5       85.69       96.14      4.18 o 
  -2   8   5      276.27      282.54      2.67 o 
  -1   8   5       96.22      106.00      3.15 o 
   0   8   5       14.22       18.21      0.90 o 
   1   8   5       24.92       30.15      0.90 o 
   2   8   5      212.37      205.31      3.74 o 
   3   8   5        0.70        0.76      0.88 o 
  -5   9   5      135.15      132.79      6.06 o 
  -4   9   5        0.00        0.51      1.20 o 
  -3   9   5      259.15      247.28      6.12 o 
  -2   9   5       72.44       75.66      1.17 o 
  -1   9   5        1.79        2.44      0.86 o 
   0   9   5        6.59        8.52      0.75 o 
   1   9   5       42.85       38.81      0.84 o 
   2   9   5       99.18       96.94      1.73 o 
   3   9   5       55.49       61.19      1.35 o 
  -5  10   5      141.72      147.83      6.02 o 
  -4  10   5      233.29      227.89      5.92 o 
  -3  10   5      135.17      131.70      1.48 o 
  -2  10   5       70.04       63.96      3.35 o 
  -1  10   5      295.57      270.37      4.27 o 
   0  10   5        0.47       -0.17      0.74 o 
   1  10   5      174.43      166.86      1.86 o 
   2  10   5       36.28       45.12      2.78 o 
  -4  11   5       14.32       16.07      1.56 o 
  -3  11   5       13.32       14.04      1.45 o 
  -2  11   5       24.70       21.37      1.03 o 
  -1  11   5       38.66       36.11      0.99 o 
   0  11   5        2.66        2.90      0.74 o 
  -1 -11   6       27.77       31.50      1.97 o 
   0 -11   6      217.36      220.15      1.99 o 
   1 -11   6        7.67        6.45      1.39 o 
   2 -11   6        8.65        8.01      2.09 o 
   3 -11   6        1.21        3.44      1.50 o 
  -2 -10   6       58.52       57.13      2.68 o 
  -1 -10   6        2.26        3.89      0.95 o 
   0 -10   6       98.48      111.70      1.42 o 
   1 -10   6      144.40      156.77      2.46 o 
   2 -10   6       49.84       49.82      1.43 o 
   3 -10   6      586.34      580.29     17.99 o 
   4 -10   6       27.87       35.39      1.24 o 
  -3  -9   6      313.67      308.81      8.36 o 
  -2  -9   6      151.16      146.00      2.06 o 
  -1  -9   6       10.79       12.95      1.16 o 
   0  -9   6       47.09       49.61      1.10 o 
   1  -9   6        7.76       10.61      0.89 o 
   2  -9   6      188.34      191.66      3.05 o 
   3  -9   6        1.35        3.89      0.96 o 
   4  -9   6       24.46       26.59      1.39 o 
   5  -9   6      108.47      102.66      1.49 o 
  -4  -8   6       11.27       12.60      0.99 o 
  -3  -8   6      594.97      616.35      7.47 o 
  -2  -8   6       15.85       17.65      1.33 o 
  -1  -8   6      216.06      220.85      9.30 o 
   0  -8   6       85.68       88.62      4.27 o 
   1  -8   6        0.29        0.83      0.93 o 
   2  -8   6       39.73       36.87      2.95 o 
   3  -8   6        4.50        7.91      1.12 o 
   4  -8   6       64.23       60.72      1.61 o 
   5  -8   6      120.03      107.71      2.96 o 
  -5  -7   6        9.06        8.24      0.97 o 
  -4  -7   6       49.21       49.10      1.22 o 
  -3  -7   6      251.70      256.76      6.32 o 
  -2  -7   6       14.90       13.74      1.67 o 
  -1  -7   6       72.44       89.89      2.70 o 
   0  -7   6       35.23       31.81      1.30 o 
   1  -7   6      172.59      169.01      2.00 o 
   2  -7   6        0.83        2.37      1.09 o 
   3  -7   6        4.25        7.49      1.09 o 
   4  -7   6       24.90       21.65      1.33 o 
   5  -7   6        6.37        5.54      1.44 o 
   6  -7   6        6.95        5.67      0.91 o 
  -5  -6   6       15.96       16.46      0.97 o 
  -4  -6   6        9.24        9.32      0.91 o 
  -3  -6   6      113.66      112.82      1.37 o 
  -2  -6   6      961.47      972.67     17.14 o 
  -1  -6   6       32.66       27.60      1.34 o 
   0  -6   6      216.24      214.11      3.34 o 
   1  -6   6       11.83       12.67      1.02 o 
   2  -6   6        9.25        9.82      1.27 o 
   3  -6   6       11.19       14.30      1.36 o 
   4  -6   6      184.72      186.76      7.04 o 
   5  -6   6       54.78       57.91      1.80 o 
   6  -6   6       12.71       12.31      1.08 o 
  -6  -5   6        3.24        3.84      0.80 o 
  -5  -5   6       83.52       74.30      1.47 o 
  -4  -5   6        8.58        9.84      0.81 o 
  -3  -5   6      286.52      305.73      2.74 o 
  -2  -5   6       65.64       52.38      2.84 o 
  -1  -5   6      437.06      452.22      6.91 o 
   0  -5   6        5.88        6.24      0.87 o 
   1  -5   6     2503.56     2565.17     16.91 o 
   2  -5   6      292.12      313.13     10.69 o 
   3  -5   6     3930.95     3828.60     99.99 o 
   4  -5   6      257.62      262.12      9.47 o 
   5  -5   6      400.49      381.90      6.36 o 
   6  -5   6      352.43      339.61      5.43 o 
  -6  -4   6        1.16        1.78      0.78 o 
  -5  -4   6       81.72       76.57      1.65 o 
  -4  -4   6      160.68      158.23      2.79 o 
  -3  -4   6      433.85      469.88      5.89 o 
  -2  -4   6        7.81       13.02      0.82 o 
  -1  -4   6       17.08       14.14      1.15 o 
   0  -4   6      420.87      406.54     16.49 o 
   1  -4   6       22.79       16.44      2.16 o 
   2  -4   6       29.74       33.21      1.43 o 
   3  -4   6      217.24      223.94      5.28 o 
   4  -4   6       38.97       37.74      1.82 o 
   5  -4   6      289.13      289.58     10.02 o 
   6  -4   6      103.94      103.88      5.54 o 
  -6  -3   6       12.69       12.40      0.87 o 
  -5  -3   6      615.57      606.28     10.05 o 
  -4  -3   6      410.13      421.21      6.83 o 
  -3  -3   6      466.95      446.48      7.19 o 
  -2  -3   6     2001.76     2114.76     33.43 o 
  -1  -3   6      195.77      210.15      3.98 o 
   0  -3   6     1108.88     1051.48     11.19 o 
   1  -3   6      769.68      789.87     33.05 o 
   2  -3   6      199.91      215.64      4.00 o 
   3  -3   6      478.85      474.90      2.95 o 
   4  -3   6        9.01       12.20      0.91 o 
   5  -3   6      124.75      133.83      2.46 o 
   6  -3   6       27.73       27.25      1.12 o 
  -7  -2   6        2.74        3.06      0.97 o 
  -6  -2   6       11.34       10.03      0.99 o 
  -5  -2   6        6.52        7.55      0.82 o 
  -4  -2   6       13.68       14.52      0.96 o 
  -3  -2   6       24.29       23.19      0.87 o 
  -2  -2   6      274.95      259.05      7.61 o 
  -1  -2   6     1067.97     1154.66      7.18 o 
   0  -2   6      314.06      324.81      5.31 o 
   1  -2   6      126.86       93.27      1.85 o 
   2  -2   6      209.28      229.76      3.58 o 
   3  -2   6      294.15      306.31      9.13 o 
   4  -2   6        0.23       -0.37      0.85 o 
   5  -2   6        3.18        1.89      1.05 o 
   6  -2   6        1.71        3.57      1.00 o 
  -7  -1   6       77.04       72.10      2.24 o 
  -6  -1   6        2.67        4.42      0.87 o 
  -5  -1   6      144.52      139.27      1.49 o 
  -4  -1   6        4.27       10.06      2.67 o 
  -3  -1   6     1029.50     1038.00     30.06 o 
  -2  -1   6        1.42        2.49      0.64 o 
  -1  -1   6     1896.78     1824.92     15.44 o 
   0  -1   6      142.31      152.34      3.37 o 
   1  -1   6     5956.04     6404.95     36.03 o 
   2  -1   6      331.72      334.21      5.26 o 
   3  -1   6     1964.61     1938.47     22.87 o 
   4  -1   6      532.24      524.18      4.59 o 
   5  -1   6      102.90      112.23      2.76 o 
   6  -1   6       41.25       43.69      3.11 o 
  -7   0   6        0.64        1.45      1.07 o 
  -6   0   6      105.88      108.72      5.58 o 
  -5   0   6       70.53       79.49      2.70 o 
  -4   0   6       72.48       71.18      3.23 o 
  -3   0   6      990.31     1040.61     21.95 o 
  -2   0   6       36.46       47.25      1.04 o 
  -1   0   6     1334.61     1303.91     18.10 o 
   0   0   6        0.70        2.96      1.15 o 
   1   0   6     6723.34     7403.08    144.28 o 
   2   0   6       83.79       83.12      1.83 o 
   3   0   6     1059.08     1074.30     23.82 o 
   4   0   6      106.68      115.98      1.84 o 
   5   0   6      201.24      210.40      8.97 o 
   6   0   6        4.01        4.00      0.98 o 
  -7   1   6        3.46        4.33      0.90 o 
  -6   1   6        5.98        5.82      0.84 o 
  -5   1   6       21.95       23.68      1.00 o 
  -4   1   6        0.15       -0.93      0.93 o 
  -3   1   6      239.63      251.61      8.29 o 
  -2   1   6       51.74       63.55      2.84 o 
  -1   1   6     1253.09     1227.03     30.39 o 
   0   1   6      601.15      597.66      9.12 o 
   1   1   6     1722.48     1858.53     12.86 o 
   2   1   6      295.07      273.81      7.10 o 
   3   1   6      129.66      139.89      3.51 o 
   4   1   6      670.36      681.98      6.30 o 
   5   1   6      352.20      348.32      6.76 o 
   6   1   6      297.15      293.34      3.30 o 
  -7   2   6      362.32      361.91     15.62 o 
  -6   2   6       43.04       41.71      1.54 o 
  -5   2   6     1695.29     1684.20     43.25 o 
  -4   2   6       14.96       15.24      0.93 o 
  -3   2   6     2191.30     2175.43     29.20 o 
  -2   2   6      892.80      884.59     14.92 o 
  -1   2   6       11.71       17.42      0.84 o 
   0   2   6       83.47       91.48      3.49 o 
   1   2   6      536.08      481.92      9.51 o 
   2   2   6       21.93       22.85      1.17 o 
   3   2   6      303.21      288.36      6.84 o 
   4   2   6      296.53      296.64      9.40 o 
   5   2   6        1.29       -0.30      0.71 o 
   6   2   6       42.74       42.37      1.04 o 
  -7   3   6       87.58       82.00      2.13 o 
  -6   3   6      125.62      127.90      4.48 o 
  -5   3   6        5.57        6.47      0.90 o 
  -4   3   6      409.62      410.59     16.36 o 
  -3   3   6      635.08      600.36     10.70 o 
  -2   3   6     1100.24     1028.20      5.48 o 
  -1   3   6      817.83      812.08      7.70 o 
   0   3   6     1024.51      986.65      4.69 o 
   1   3   6      786.16      791.02     20.83 o 
   2   3   6        8.25       10.25      1.07 o 
   3   3   6       28.38       30.44      0.94 o 
   4   3   6       26.42       27.32      0.85 o 
   5   3   6        2.85        3.32      0.73 o 
  -7   4   6       62.32       64.27      1.14 o 
  -6   4   6       31.62       31.63      1.72 o 
  -5   4   6      102.96      104.78      4.46 o 
  -4   4   6      334.74      338.26      2.84 o 
  -3   4   6      284.05      270.65      4.71 o 
  -2   4   6       19.81       15.01      0.67 o 
  -1   4   6      170.34      135.46      3.49 o 
   0   4   6        2.43        3.23      0.75 o 
   1   4   6      273.01      279.23      7.14 o 
   2   4   6      422.44      443.18     12.31 o 
   3   4   6       10.10       11.32      1.52 o 
   4   4   6        8.16       11.60      1.59 o 
   5   4   6      113.23      109.07      2.50 o 
  -7   5   6       84.16       74.32      4.11 o 
  -6   5   6       33.84       32.70      1.55 o 
  -5   5   6        1.88        0.53      0.80 o 
  -4   5   6       95.07       90.59      2.68 o 
  -3   5   6       57.35       52.79      0.95 o 
  -2   5   6      110.22      105.98      1.75 o 
  -1   5   6      377.37      391.95      2.27 o 
   0   5   6       60.20       57.20      1.02 o 
   1   5   6      157.77      156.95      2.33 o 
   2   5   6      178.44      183.72      2.31 o 
   3   5   6      102.51       97.58      5.41 o 
   4   5   6        2.66        3.67      1.23 o 
   5   5   6        2.67        2.89      1.51 o 
  -7   6   6        4.56        4.74      0.91 o 
  -6   6   6       91.16       87.18      1.28 o 
  -5   6   6       18.99       18.49      0.90 o 
  -4   6   6       18.64       23.18      0.89 o 
  -3   6   6      263.57      253.59      6.45 o 
  -2   6   6        1.25        0.65      0.68 o 
  -1   6   6        7.88        9.91      1.33 o 
   0   6   6       43.86       46.20      1.18 o 
   1   6   6       47.53       54.99      3.11 o 
   2   6   6      215.06      237.69      4.83 o 
   3   6   6      190.82      215.98      1.79 o 
   4   6   6      262.25      269.28     15.15 o 
  -6   7   6       63.54       59.62      1.14 o 
  -5   7   6      169.94      169.60      4.98 o 
  -4   7   6        0.49        3.20      1.88 o 
  -3   7   6        1.29        1.21      0.74 o 
  -2   7   6       20.81       17.97      1.31 o 
  -1   7   6       87.78       75.60      1.09 o 
   0   7   6       88.47       93.97      2.14 o 
   1   7   6      360.08      343.12     11.73 o 
   2   7   6      727.54      723.40     28.86 o 
   3   7   6       40.81       41.12      2.03 o 
   4   7   6      235.80      222.26      5.17 o 
  -6   8   6        8.05        8.09      1.03 o 
  -5   8   6       16.23       18.88      0.98 o 
  -4   8   6      315.23      319.27      6.49 o 
  -3   8   6        2.09        5.23      0.93 o 
  -2   8   6      239.59      243.98      4.54 o 
  -1   8   6      441.10      441.11     12.46 o 
   0   8   6       37.87       35.57      1.35 o 
   1   8   6      458.22      489.69     13.84 o 
   2   8   6       31.66       29.80      0.93 o 
   3   8   6       17.05       19.91      1.13 o 
  -5   9   6      109.34      115.42      1.74 o 
  -4   9   6       14.69       15.35      0.95 o 
  -3   9   6       40.74       44.94      1.25 o 
  -2   9   6       68.76       64.21      1.16 o 
  -1   9   6        1.14        1.72      0.66 o 
   0   9   6       93.35       97.92      1.83 o 
   1   9   6        3.64        5.40      0.80 o 
   2   9   6       37.61       44.45      1.57 o 
  -5  10   6       13.35       14.33      1.58 o 
  -4  10   6       50.96       53.85      1.28 o 
  -3  10   6      107.65       98.24      1.82 o 
  -2  10   6       65.84       66.38      2.66 o 
  -1  10   6       65.23       63.02      1.09 o 
   0  10   6        8.08       11.11      0.78 o 
   1  10   6       15.47       15.97      0.79 o 
  -3  11   6       42.26       42.66      1.72 o 
  -2  11   6        3.57        5.96      0.98 o 
  -1  11   6       16.83       17.88      1.27 o 
   0  11   6        4.85        3.68      0.93 o 
  -1 -11   7       47.60       42.91      3.25 o 
   0 -11   7       11.21       13.42      1.38 o 
   1 -11   7       41.83       37.26      1.61 o 
   2 -11   7        7.27        6.84      1.35 o 
   3 -11   7       12.60       10.10      1.50 o 
  -2 -10   7       40.10       40.20      1.91 o 
  -1 -10   7       15.12       13.40      2.16 o 
   0 -10   7        1.43        1.96      1.09 o 
   1 -10   7       58.33       51.49      2.33 o 
   2 -10   7       60.94       60.40      1.94 o 
   3 -10   7       22.67       21.00      1.55 o 
   4 -10   7      118.39      119.59      5.95 o 
  -3  -9   7       22.47       23.83      1.37 o 
  -2  -9   7      126.08      136.24      5.03 o 
  -1  -9   7      688.69      688.75     14.16 o 
   0  -9   7       58.19       67.62      1.32 o 
   1  -9   7      191.95      202.69      4.97 o 
   2  -9   7       73.36       73.19      1.77 o 
   3  -9   7      335.67      322.31      3.63 o 
   4  -9   7       19.42       21.84      1.09 o 
   5  -9   7        0.60        2.06      1.16 o 
  -4  -8   7      227.32      214.17      8.95 o 
  -3  -8   7      253.25      237.03      4.69 o 
  -2  -8   7       14.82       14.77      1.34 o 
  -1  -8   7       65.48       63.06      1.21 o 
   0  -8   7       13.89       13.05      0.85 o 
   1  -8   7        0.41        1.36      1.04 o 
   2  -8   7       38.87       39.09      3.03 o 
   3  -8   7       65.67       72.72      1.37 o 
   4  -8   7       94.93       99.06      1.73 o 
   5  -8   7        1.33        0.42      1.20 o 
  -5  -7   7       34.49       35.93      1.24 o 
  -4  -7   7      297.91      282.78     10.65 o 
  -3  -7   7       39.40       41.56      3.37 o 
  -2  -7   7      369.28      391.61     14.94 o 
  -1  -7   7      116.94      126.25      5.65 o 
   0  -7   7      105.95       87.67      1.70 o 
   1  -7   7      934.00      957.29     12.32 o 
   2  -7   7       23.43       20.57      1.04 o 
   3  -7   7      134.62      141.28      2.26 o 
   4  -7   7       51.78       52.57      1.57 o 
   5  -7   7       34.51       38.00      1.27 o 
  -5  -6   7        1.39        1.83      0.79 o 
  -4  -6   7        2.44        3.84      0.92 o 
  -3  -6   7        0.12        1.86      1.16 o 
  -2  -6   7      629.67      711.58     14.24 o 
  -1  -6   7       46.14       51.04      1.47 o 
   0  -6   7      328.97      331.56      4.23 o 
   1  -6   7       89.90       81.19      1.60 o 
   2  -6   7       19.53       16.26      2.63 o 
   3  -6   7      764.28      771.40     20.03 o 
   4  -6   7        0.04        1.65      1.33 o 
   5  -6   7        3.05        2.67      0.96 o 
   6  -6   7        5.99        3.79      0.92 o 
  -6  -5   7       67.85       65.43      2.00 o 
  -5  -5   7      175.94      181.97      4.03 o 
  -4  -5   7       73.55       77.51      2.28 o 
  -3  -5   7      662.50      713.07     17.03 o 
  -2  -5   7      123.69      141.98      4.57 o 
  -1  -5   7       13.67       13.96      1.09 o 
   0  -5   7        6.86        5.85      0.88 o 
   1  -5   7        0.03        0.41      2.13 o 
   2  -5   7       94.27       86.09      2.02 o 
   3  -5   7       18.50       17.66      1.69 o 
   4  -5   7      131.90      127.40      1.59 o 
   5  -5   7       19.49       21.59      1.27 o 
   6  -5   7        4.97        4.74      0.87 o 
  -6  -4   7       11.76       10.57      0.96 o 
  -5  -4   7       16.20       17.60      1.14 o 
  -4  -4   7      223.08      231.93      5.92 o 
  -3  -4   7      245.07      254.45      4.09 o 
  -2  -4   7      231.39      231.59      5.96 o 
  -1  -4   7      357.92      383.15      8.65 o 
   0  -4   7       10.59        9.54      1.23 o 
   1  -4   7      561.17      555.94      7.09 o 
   2  -4   7       13.84       16.86      1.52 o 
   3  -4   7      936.15      906.68      5.81 o 
   4  -4   7      228.31      220.82      2.25 o 
   5  -4   7      130.35      135.70      5.19 o 
   6  -4   7       10.34       10.13      1.20 o 
  -6  -3   7        0.73        2.33      0.98 o 
  -5  -3   7      228.08      223.49      7.58 o 
  -4  -3   7        1.23        2.27      0.71 o 
  -3  -3   7        4.15        4.38      0.85 o 
  -2  -3   7       66.49       84.35      2.34 o 
  -1  -3   7        0.11       -0.19      0.74 o 
   0  -3   7      842.22      878.48     31.66 o 
   1  -3   7       39.40       36.17      1.84 o 
   2  -3   7     1699.67     1649.73     15.20 o 
   3  -3   7        0.69        0.70      0.94 o 
   4  -3   7     1168.26     1136.19     13.00 o 
   5  -3   7      149.43      151.63      5.02 o 
   6  -3   7      515.87      545.28     12.83 o 
  -6  -2   7        2.65        2.83      1.36 o 
  -5  -2   7        1.51        2.39      0.82 o 
  -4  -2   7       84.75       84.91      1.37 o 
  -3  -2   7      354.45      370.06     11.37 o 
  -2  -2   7      495.77      525.05     11.76 o 
  -1  -2   7     1548.08     1508.86    102.60 o 
   0  -2   7      217.42      215.41      5.25 o 
   1  -2   7      354.20      319.05      8.26 o 
   2  -2   7      435.45      403.53     19.04 o 
   3  -2   7      814.73      791.44     10.79 o 
   4  -2   7       48.32       46.52      1.12 o 
   5  -2   7       94.62       93.95      3.29 o 
   6  -2   7       67.14       70.76      2.07 o 
  -7  -1   7       47.48       45.07      1.32 o 
  -6  -1   7      557.78      547.97      2.99 o 
  -5  -1   7        3.46        4.17      1.17 o 
  -4  -1   7     1597.03     1605.27     35.78 o 
  -3  -1   7        0.27        0.85      0.78 o 
  -2  -1   7      864.18      798.24     14.91 o 
  -1  -1   7      314.31      287.08      4.85 o 
   0  -1   7     1017.63     1023.01      9.13 o 
   1  -1   7      885.84      892.98     21.76 o 
   2  -1   7       42.13       48.73      1.19 o 
   3  -1   7      279.47      270.70     10.82 o 
   4  -1   7       77.27       70.76      3.51 o 
   5  -1   7       15.04       13.28      0.89 o 
   6  -1   7        0.28        1.60      0.99 o 
  -7   0   7       78.47       78.51      3.21 o 
  -6   0   7       19.00       19.08      1.25 o 
  -5   0   7      362.45      357.62      9.07 o 
  -4   0   7        0.93        1.43      0.95 o 
  -3   0   7      134.48      143.56      2.44 o 
  -2   0   7      600.06      643.92      8.64 o 
  -1   0   7      480.06      458.76      8.76 o 
   0   0   7      224.64      267.25      2.82 o 
   1   0   7      338.39      319.56      6.62 o 
   2   0   7      223.95      216.17      4.79 o 
   3   0   7        4.22        8.99      0.91 o 
   4   0   7      718.40      685.33     15.62 o 
   5   0   7        5.39        9.38      0.96 o 
   6   0   7      152.84      162.45      2.92 o 
  -7   1   7      118.81      116.97      1.74 o 
  -6   1   7       76.88       83.86      4.39 o 
  -5   1   7       35.35       33.58      1.29 o 
  -4   1   7      109.00      103.93      2.85 o 
  -3   1   7       19.05       29.60      1.17 o 
  -2   1   7     1715.12     1783.57     13.27 o 
  -1   1   7       62.49       59.93      1.38 o 
   0   1   7      506.65      489.23      3.87 o 
   1   1   7       87.04      101.06      1.80 o 
   2   1   7      330.61      324.03     10.63 o 
   3   1   7      180.83      182.33      3.47 o 
   4   1   7        0.31        1.71      0.83 o 
   5   1   7      127.71      142.16      2.08 o 
   6   1   7      269.56      269.26      7.28 o 
  -7   2   7       36.70       39.07      1.33 o 
  -6   2   7        0.01        1.85      0.97 o 
  -5   2   7      122.45      124.87      4.06 o 
  -4   2   7       51.32       54.01      1.04 o 
  -3   2   7       45.27       45.94      1.18 o 
  -2   2   7       21.02       35.18      1.95 o 
  -1   2   7       99.15      130.10      1.61 o 
   0   2   7     1038.69     1092.72     14.96 o 
   1   2   7       51.97       55.55      1.20 o 
   2   2   7      645.91      619.55      7.11 o 
   3   2   7        1.58        2.29      0.84 o 
   4   2   7      151.61      167.73      2.33 o 
   5   2   7        6.43        7.73      0.94 o 
  -7   3   7        1.54        2.25      0.85 o 
  -6   3   7       11.75        9.83      0.95 o 
  -5   3   7        4.35        4.93      0.77 o 
  -4   3   7       66.84       68.82      1.52 o 
  -3   3   7      545.68      551.59      7.63 o 
  -2   3   7      323.17      329.86      5.33 o 
  -1   3   7      721.02      778.91      8.72 o 
   0   3   7      569.22      556.35     22.58 o 
   1   3   7        4.24        3.42      0.87 o 
   2   3   7     1992.18     2097.88     55.76 o 
   3   3   7      602.95      601.17     11.42 o 
   4   3   7      139.31      141.11      4.70 o 
   5   3   7      524.64      497.01     13.62 o 
  -7   4   7       16.35       16.32      0.86 o 
  -6   4   7      354.32      351.48      7.68 o 
  -5   4   7       11.51       11.63      0.79 o 
  -4   4   7     1607.89     1677.44     56.48 o 
  -3   4   7       18.54       17.65      0.69 o 
  -2   4   7      453.55      465.33      7.51 o 
  -1   4   7      126.75      123.65      2.21 o 
   0   4   7        0.22        0.19      0.74 o 
   1   4   7      155.52      156.02      2.12 o 
   2   4   7       25.64       27.26      2.02 o 
   3   4   7       12.58       13.88      0.99 o 
   4   4   7        6.59        6.99      0.85 o 
   5   4   7       66.85       71.08      1.69 o 
  -7   5   7       30.30       28.88      0.97 o 
  -6   5   7        4.23        3.47      0.75 o 
  -5   5   7        8.42       10.68      0.87 o 
  -4   5   7      257.83      261.77      4.43 o 
  -3   5   7      476.01      503.66      8.00 o 
  -2   5   7       50.06       51.86      1.44 o 
  -1   5   7     1095.84     1127.50     21.25 o 
   0   5   7      763.62      750.53     19.47 o 
   1   5   7     1523.55     1551.25     36.34 o 
   2   5   7        0.13        2.50      2.14 o 
   3   5   7      302.14      310.96      5.32 o 
   4   5   7       55.79       59.76      3.10 o 
  -6   6   7      148.85      156.46      5.47 o 
  -5   6   7        7.24        7.23      0.92 o 
  -4   6   7      114.25      125.78      1.33 o 
  -3   6   7      233.60      219.05      5.28 o 
  -2   6   7      212.68      212.45      5.57 o 
  -1   6   7        0.47       -0.31      0.62 o 
   0   6   7      134.78      143.08      4.55 o 
   1   6   7      136.27      146.38      3.04 o 
   2   6   7      193.10      199.01      2.25 o 
   3   6   7       54.54       57.88      1.14 o 
   4   6   7        5.47        7.27      1.07 o 
  -6   7   7        1.35        1.52      0.91 o 
  -5   7   7      145.42      152.08      3.20 o 
  -4   7   7      129.93      133.67      1.94 o 
  -3   7   7       80.27       83.03      1.48 o 
  -2   7   7       47.20       43.82      1.17 o 
  -1   7   7        0.87        0.86      0.68 o 
   0   7   7      194.54      193.35      4.43 o 
   1   7   7       19.13       19.42      0.97 o 
   2   7   7      152.56      154.72      3.45 o 
   3   7   7       15.49       16.37      0.89 o 
  -6   8   7       76.45       82.17      1.37 o 
  -5   8   7      180.21      189.26      4.08 o 
  -4   8   7        1.03        2.68      0.98 o 
  -3   8   7       70.53       68.15      3.46 o 
  -2   8   7       30.89       26.83      1.76 o 
  -1   8   7      177.90      178.39      5.84 o 
   0   8   7      296.68      293.75      2.18 o 
   1   8   7        1.66        1.49      0.79 o 
   2   8   7       62.83       64.18      2.73 o 
   3   8   7       56.67       57.72      1.31 o 
  -5   9   7       60.40       58.13      1.41 o 
  -4   9   7      113.59      113.13      6.38 o 
  -3   9   7       86.63       89.86      1.95 o 
  -2   9   7       11.10        9.48      1.07 o 
  -1   9   7        0.19        1.48      1.49 o 
   0   9   7      188.73      177.78      3.67 o 
   1   9   7        2.09        3.50      0.67 o 
   2   9   7        4.98        5.35      0.77 o 
  -4  10   7        0.42       -1.45      1.45 o 
  -3  10   7      337.40      326.58      8.87 o 
  -2  10   7        3.88        7.92      1.05 o 
  -1  10   7      199.40      188.93      1.90 o 
   0  10   7        5.12       12.01      1.04 o 
   1  10   7       42.08       41.56      1.71 o 
  -2  11   7       13.08       13.64      1.15 o 
  -1  11   7        3.51        3.08      1.27 o 
   0 -11   8        0.28        0.55      0.98 o 
   1 -11   8      251.78      234.68     12.01 o 
   2 -11   8       27.52       29.69      1.53 o 
  -2 -10   8      179.94      179.81     11.18 o 
  -1 -10   8       41.63       41.05      2.35 o 
   0 -10   8        0.29        0.05      1.31 o 
   1 -10   8       82.67       85.88      2.12 o 
   2 -10   8       17.73       17.00      1.31 o 
   3 -10   8        0.19        1.63      0.95 o 
  -3  -9   8        0.21        0.57      1.20 o 
  -2  -9   8        7.40        9.03      0.97 o 
  -1  -9   8      142.06      148.96      4.35 o 
   0  -9   8       12.04       11.21      0.90 o 
   1  -9   8       40.57       44.64      1.49 o 
   2  -9   8       12.97       13.73      1.26 o 
   3  -9   8        2.38        5.76      1.41 o 
   4  -9   8       21.90       19.54      1.14 o 
  -4  -8   8       13.07       17.79      1.59 o 
  -3  -8   8      147.25      122.00      2.10 o 
  -2  -8   8       59.72       61.26      3.21 o 
  -1  -8   8        1.78        2.76      0.87 o 
   0  -8   8       42.14       41.84      0.95 o 
   1  -8   8       46.25       46.08      1.12 o 
   2  -8   8        0.15       -0.41      1.16 o 
   3  -8   8      368.96      352.91      2.81 o 
   4  -8   8       26.29       30.09      1.35 o 
   5  -8   8       66.77       63.33      1.84 o 
  -4  -7   8      197.56      187.71      5.19 o 
  -3  -7   8       13.13       15.72      2.09 o 
  -2  -7   8        7.90       18.83      9.87 o 
  -1  -7   8      137.33      152.77      2.77 o 
   0  -7   8      173.51      189.37      4.63 o 
   1  -7   8      141.85      135.55      1.87 o 
   2  -7   8      818.61      799.00     11.75 o 
   3  -7   8      159.59      153.58      8.10 o 
   4  -7   8      314.34      305.02      3.04 o 
   5  -7   8       63.24       65.26      1.81 o 
  -5  -6   8       65.71       65.64      3.85 o 
  -4  -6   8       31.37       26.94      1.03 o 
  -3  -6   8        5.15        5.10      1.00 o 
  -2  -6   8        0.35        1.56      2.02 o 
  -1  -6   8      254.70      256.61      2.44 o 
   0  -6   8        9.70       11.89      0.89 o 
   1  -6   8        5.45        3.70      1.00 o 
   2  -6   8        0.43        3.11      2.18 o 
   3  -6   8        6.67        7.48      1.38 o 
   4  -6   8       10.77       11.89      1.22 o 
   5  -6   8      376.66      373.89     11.43 o 
  -5  -5   8        9.28        8.82      0.84 o 
  -4  -5   8       76.64       75.95      2.04 o 
  -3  -5   8      155.03      164.12      2.48 o 
  -2  -5   8      140.65      146.80      4.91 o 
  -1  -5   8      397.69      397.92     11.54 o 
   0  -5   8      153.44      165.94      1.93 o 
   1  -5   8      951.00      976.73      9.23 o 
   2  -5   8      936.05      969.80     50.95 o 
   3  -5   8      235.86      237.27      5.91 o 
   4  -5   8      357.16      352.30      4.90 o 
   5  -5   8      128.97      128.68      3.85 o 
   6  -5   8        0.23        0.75      0.80 o 
  -6  -4   8        8.10        9.62      1.23 o 
  -5  -4   8       68.58       60.76      1.29 o 
  -4  -4   8      149.02      153.24      4.18 o 
  -3  -4   8      191.55      193.95      5.02 o 
  -2  -4   8        2.15        2.28      0.91 o 
  -1  -4   8     1241.81     1338.52     17.09 o 
   0  -4   8       51.07       49.79      2.59 o 
   1  -4   8     1277.72     1198.56     11.36 o 
   2  -4   8      769.17      776.03     16.66 o 
   3  -4   8       50.85       55.61      1.40 o 
   4  -4   8      203.78      201.03      1.94 o 
   5  -4   8       11.47       11.56      0.99 o 
   6  -4   8       31.80       32.42      1.74 o 
  -6  -3   8       68.10       69.91      1.33 o 
  -5  -3   8      117.20      129.44      2.55 o 
  -4  -3   8      547.43      587.71      9.02 o 
  -3  -3   8      275.92      272.58      4.62 o 
  -2  -3   8      833.36      916.64     32.76 o 
  -1  -3   8       71.72       68.24      1.61 o 
   0  -3   8     1481.18     1581.60     73.26 o 
   1  -3   8     1940.30     2015.34     18.12 o 
   2  -3   8      851.78      860.68      8.93 o 
   3  -3   8     1665.71     1689.11     59.84 o 
   4  -3   8        3.81        3.89      0.91 o 
   5  -3   8      319.38      307.88     13.81 o 
   6  -3   8       49.54       46.74      2.53 o 
  -6  -2   8        0.02       -0.17      1.32 o 
  -5  -2   8       26.97       26.95      0.91 o 
  -4  -2   8        0.03       -0.20      0.93 o 
  -3  -2   8      342.55      383.20      2.66 o 
  -2  -2   8        7.28        7.86      0.75 o 
  -1  -2   8      307.36      297.74      6.55 o 
   0  -2   8     1188.65     1223.60     10.17 o 
   1  -2   8      309.35      296.08      6.76 o 
   2  -2   8      180.81      182.41      2.20 o 
   3  -2   8       59.80       61.82      2.37 o 
   4  -2   8       13.08       20.17      0.98 o 
   5  -2   8       42.70       42.14      2.24 o 
   6  -2   8       40.94       46.05      2.33 o 
  -6  -1   8        9.93        9.27      0.91 o 
  -5  -1   8       27.46       25.69      0.85 o 
  -4  -1   8       11.76       12.27      0.82 o 
  -3  -1   8      287.62      303.31      7.37 o 
  -2  -1   8      589.61      648.25     22.44 o 
  -1  -1   8      128.85      124.70      4.92 o 
   0  -1   8      938.19      931.80      8.35 o 
   1  -1   8       89.44       65.29      2.61 o 
   2  -1   8      279.79      283.95      6.98 o 
   3  -1   8      804.10      796.81     10.66 o 
   4  -1   8       89.32       80.12      4.69 o 
   5  -1   8      783.00      825.94     20.36 o 
   6  -1   8        0.40        1.06      0.90 o 
  -7   0   8        4.69        6.19      1.18 o 
  -6   0   8      286.09      280.00     13.42 o 
  -5   0   8       84.13       79.19      1.38 o 
  -4   0   8      328.95      325.18      9.50 o 
  -3   0   8        0.73        1.27      0.60 o 
  -2   0   8       19.14       21.93      1.01 o 
  -1   0   8       93.74      101.78      1.61 o 
   0   0   8       78.37       56.77      1.45 o 
   1   0   8       66.04       70.59      1.64 o 
   2   0   8      321.46      324.72     12.67 o 
   3   0   8       21.68       22.52      1.11 o 
   4   0   8      151.91      126.66      2.69 o 
   5   0   8       76.44       83.02      1.56 o 
   6   0   8       22.00       21.17      1.80 o 
  -7   1   8       58.86       58.22      1.21 o 
  -6   1   8        5.23        7.33      1.08 o 
  -5   1   8      272.54      282.50      5.34 o 
  -4   1   8       52.31       55.64      3.46 o 
  -3   1   8     1197.56     1175.25     17.23 o 
  -2   1   8        3.35        2.43      0.76 o 
  -1   1   8     3351.75     3394.42     32.02 o 
   0   1   8      756.63      722.72      7.98 o 
   1   1   8     1339.38     1343.14     30.81 o 
   2   1   8      564.01      558.16      8.95 o 
   3   1   8      334.53      326.73      6.51 o 
   4   1   8      255.13      262.74      7.29 o 
   5   1   8        4.00        4.88      1.05 o 
  -7   2   8      138.19      133.64      4.91 o 
  -6   2   8        6.21        6.27      0.94 o 
  -5   2   8       38.21       37.67      1.88 o 
  -4   2   8      178.21      168.03     21.99 o 
  -3   2   8      102.65      109.40      2.70 o 
  -2   2   8        5.61        3.79      0.67 o 
  -1   2   8       69.40       68.48      1.09 o 
   0   2   8       58.49       63.71      1.20 o 
   1   2   8      563.42      556.92     20.92 o 
   2   2   8      852.94      853.71     16.19 o 
   3   2   8      209.51      212.15      3.48 o 
   4   2   8        6.29       11.47      1.78 o 
   5   2   8      123.98      114.96      5.44 o 
  -7   3   8      103.60       96.47      5.18 o 
  -6   3   8       39.81       46.41      4.31 o 
  -5   3   8        2.38        4.09      0.85 o 
  -4   3   8      921.72      941.44     16.59 o 
  -3   3   8      181.82      176.95      2.54 o 
  -2   3   8       76.51       82.63      1.94 o 
  -1   3   8      852.02      783.66     26.62 o 
   0   3   8       63.61       71.84      2.11 o 
   1   3   8      550.87      509.47      9.62 o 
   2   3   8       13.09       10.64      1.37 o 
   3   3   8        3.53        4.68      0.81 o 
   4   3   8       20.17       20.98      1.07 o 
   5   3   8       20.35       16.13      1.03 o 
  -7   4   8       41.65       38.28      1.38 o 
  -6   4   8       80.22       76.50      2.06 o 
  -5   4   8       19.11       18.07      0.94 o 
  -4   4   8        5.45        4.45      0.82 o 
  -3   4   8      133.81      135.70      1.59 o 
  -2   4   8       11.44       12.95      0.72 o 
  -1   4   8        0.02        0.51      0.69 o 
   0   4   8       21.80       21.60      1.43 o 
   1   4   8      540.40      550.55      3.49 o 
   2   4   8      440.07      454.52     10.32 o 
   3   4   8      655.87      667.04     23.78 o 
   4   4   8        2.47        2.92      1.01 o 
   5   4   8       56.60       60.03      3.60 o 
  -6   5   8       18.64       17.74      1.07 o 
  -5   5   8        3.14        4.21      0.82 o 
  -4   5   8       45.99       52.63      1.09 o 
  -3   5   8        6.49        4.07      0.93 o 
  -2   5   8      194.42      185.96      3.52 o 
  -1   5   8       89.80       95.10      1.27 o 
   0   5   8      587.26      585.11      5.15 o 
   1   5   8      368.44      390.35      3.35 o 
   2   5   8      117.14      118.66      3.69 o 
   3   5   8      159.87      156.36      4.53 o 
   4   5   8       24.70       26.69      1.01 o 
  -6   6   8        2.79        3.76      0.93 o 
  -5   6   8      342.03      356.93      2.46 o 
  -4   6   8       91.52       91.62      2.30 o 
  -3   6   8      449.95      472.02      8.04 o 
  -2   6   8      139.31      138.87      1.46 o 
  -1   6   8      307.51      292.23      4.93 o 
   0   6   8      321.39      331.80      3.63 o 
   1   6   8      539.09      562.27     12.44 o 
   2   6   8      125.27      129.05      2.42 o 
   3   6   8        1.96        2.82      0.72 o 
   4   6   8       13.21       10.23      0.98 o 
  -6   7   8       16.13       17.34      1.23 o 
  -5   7   8       28.50       31.80      1.02 o 
  -4   7   8        2.62        1.53      1.23 o 
  -3   7   8        0.00        0.83      0.75 o 
  -2   7   8        4.26       10.42      1.12 o 
  -1   7   8       60.83       58.23      1.10 o 
   0   7   8      196.59      211.60      4.05 o 
   1   7   8       25.10       28.76      0.87 o 
   2   7   8      156.62      163.03      3.23 o 
   3   7   8       46.92       45.66      1.23 o 
  -5   8   8        4.96        5.89      1.07 o 
  -4   8   8        0.55        0.55      0.76 o 
  -3   8   8      129.04      128.96      4.05 o 
  -2   8   8        3.99        4.39      0.80 o 
  -1   8   8      221.51      241.70      5.56 o 
   0   8   8       70.43       68.13      1.73 o 
   1   8   8        5.66        5.63      0.91 o 
   2   8   8       53.03       49.09      1.05 o 
  -5   9   8       13.29       16.10      1.91 o 
  -4   9   8       42.37       41.81      1.30 o 
  -3   9   8       42.03       49.55      1.32 o 
  -2   9   8        0.17        2.01      1.10 o 
  -1   9   8       27.25       25.89      0.99 o 
   0   9   8        0.44       -0.63      0.73 o 
   1   9   8       34.47       31.53      1.05 o 
  -4  10   8        2.07        3.33      1.63 o 
  -3  10   8       17.87       19.20      1.16 o 
  -2  10   8       45.70       39.44      1.18 o 
  -1  10   8        6.44        7.05      0.82 o 
   0  10   8       22.24       21.14      0.88 o 
  -1 -10   9        5.81        4.80      1.10 o 
   0 -10   9       47.76       52.53      2.75 o 
   1 -10   9       24.45       23.59      1.45 o 
   2 -10   9       20.16       23.74      1.24 o 
   3 -10   9       97.98      100.44      4.38 o 
  -3  -9   9      165.23      142.58      2.35 o 
  -2  -9   9        0.05        0.14      1.31 o 
  -1  -9   9      124.16      124.24      5.50 o 
   0  -9   9      341.36      336.52      7.89 o 
   1  -9   9       58.06       56.05      2.15 o 
   2  -9   9      186.29      185.30      4.30 o 
   3  -9   9       52.58       54.55      1.66 o 
   4  -9   9       33.68       36.44      1.99 o 
  -3  -8   9      317.05      338.77      3.45 o 
  -2  -8   9        1.43        1.62      1.01 o 
  -1  -8   9      133.41      146.61      3.64 o 
   0  -8   9       14.23       14.11      0.88 o 
   1  -8   9        0.51        1.02      0.92 o 
   2  -8   9      459.42      447.34      3.35 o 
   3  -8   9        4.42        5.11      1.31 o 
   4  -8   9       12.97       13.56      1.31 o 
  -4  -7   9      183.94      171.67      6.58 o 
  -3  -7   9       91.69       83.05      5.16 o 
  -2  -7   9       16.50       17.46      1.84 o 
  -1  -7   9       23.99       26.73      0.96 o 
   0  -7   9       14.81       11.17      0.92 o 
   1  -7   9       12.78       15.00      1.13 o 
   2  -7   9       41.33       38.58      2.43 o 
   3  -7   9        1.05        0.34      1.37 o 
   4  -7   9       12.15       11.10      1.48 o 
   5  -7   9       18.35       17.97      1.63 o 
  -5  -6   9      142.84      137.84      4.45 o 
  -4  -6   9        0.46       -0.03      1.11 o 
  -3  -6   9      282.03      290.33      3.23 o 
  -2  -6   9        5.93        7.38      1.24 o 
  -1  -6   9      434.19      426.34      4.78 o 
   0  -6   9       12.27       14.29      0.83 o 
   1  -6   9      285.50      283.35      4.74 o 
   2  -6   9      636.54      605.30      6.57 o 
   3  -6   9      159.97      153.67      9.78 o 
   4  -6   9       96.48       94.47      2.06 o 
   5  -6   9       31.51       31.72      1.29 o 
  -5  -5   9       85.65       89.01      1.41 o 
  -4  -5   9        5.63        6.92      0.97 o 
  -3  -5   9       14.71       15.26      1.44 o 
  -2  -5   9        0.03       -0.28      0.97 o 
  -1  -5   9      160.60      175.52      4.35 o 
   0  -5   9      253.57      255.56      4.12 o 
   1  -5   9      172.35      164.78      3.96 o 
   2  -5   9      843.83      828.93     25.69 o 
   3  -5   9      391.77      388.98      7.10 o 
   4  -5   9       24.28       20.80      1.05 o 
   5  -5   9      318.83      322.26      2.47 o 
  -6  -4   9        0.51        0.51      1.15 o 
  -5  -4   9       15.68       19.48      0.99 o 
  -4  -4   9        0.17        0.44      0.79 o 
  -3  -4   9      123.28      125.70      9.45 o 
  -2  -4   9      194.08      185.61      2.97 o 
  -1  -4   9       35.35       38.67      1.19 o 
   0  -4   9      670.58      718.92     16.77 o 
   1  -4   9      133.11      124.07      4.05 o 
   2  -4   9     1540.29     1548.91     21.69 o 
   3  -4   9        6.81        9.97      0.98 o 
   4  -4   9       21.74       24.37      1.16 o 
   5  -4   9        9.49        5.82      1.00 o 
  -6  -3   9      143.39      134.52      3.81 o 
  -5  -3   9      438.33      451.56      2.98 o 
  -4  -3   9      311.29      325.81      4.66 o 
  -3  -3   9      287.10      286.13      6.61 o 
  -2  -3   9        3.14        3.08      0.79 o 
  -1  -3   9      450.41      496.85     18.35 o 
   0  -3   9      723.68      757.71     25.06 o 
   1  -3   9      111.07      111.87      2.24 o 
   2  -3   9      243.12      251.60      4.42 o 
   3  -3   9       86.37       90.08      3.64 o 
   4  -3   9       23.35       24.51      1.16 o 
   5  -3   9       61.63       59.79      2.29 o 
  -6  -2   9      142.54      131.68      1.58 o 
  -5  -2   9        1.79        1.20      0.85 o 
  -4  -2   9       59.57       58.53      1.97 o 
  -3  -2   9        0.36       -0.23      0.98 o 
  -2  -2   9      415.68      429.96      7.82 o 
  -1  -2   9      320.59      339.10      4.04 o 
   0  -2   9      408.45      360.93      4.60 o 
   1  -2   9        0.02       -1.53      1.53 o 
   2  -2   9      231.81      241.77      7.33 o 
   3  -2   9      479.29      476.34     21.72 o 
   4  -2   9      208.05      240.14      6.83 o 
   5  -2   9      157.20      170.11      3.51 o 
  -6  -1   9       12.10       15.27      1.38 o 
  -5  -1   9      164.91      171.45      3.32 o 
  -4  -1   9       85.90       87.95      1.65 o 
  -3  -1   9     1534.89     1614.79     38.91 o 
  -2  -1   9      101.66      103.54      2.40 o 
  -1  -1   9      585.69      564.41     10.27 o 
   0  -1   9      566.27      580.84      5.80 o 
   1  -1   9      282.24      288.35      3.72 o 
   2  -1   9      383.26      374.89     16.29 o 
   3  -1   9       11.40        9.26      0.91 o 
   4  -1   9      225.17      231.69      2.85 o 
   5  -1   9       32.91       29.88      1.62 o 
  -6   0   9       31.79       33.95      2.67 o 
  -5   0   9       19.20       21.93      1.74 o 
  -4   0   9        0.70        1.13      0.92 o 
  -3   0   9        0.41        1.95      0.81 o 
  -2   0   9       94.19      101.95      1.48 o 
  -1   0   9       68.95       80.54      1.50 o 
   0   0   9       46.79       47.37      1.69 o 
   1   0   9        0.36        2.27      1.34 o 
   2   0   9       14.47       14.34      1.08 o 
   3   0   9       32.14       25.55      1.97 o 
   4   0   9       53.43       50.06      1.27 o 
   5   0   9        3.21        2.25      0.98 o 
  -7   1   9        2.62        2.91      1.08 o 
  -6   1   9        1.63        1.76      1.14 o 
  -5   1   9       17.74       19.65      1.45 o 
  -4   1   9      223.21      237.83      9.26 o 
  -3   1   9       10.30       12.42      0.96 o 
  -2   1   9      448.63      488.02      7.74 o 
  -1   1   9       23.23       26.25      0.99 o 
   0   1   9      181.15      204.07      2.73 o 
   1   1   9      728.32      717.00     12.04 o 
   2   1   9        4.01        2.64      0.92 o 
   3   1   9      406.87      396.37     12.75 o 
   4   1   9      277.24      256.28      9.64 o 
   5   1   9      160.44      151.23      3.46 o 
  -7   2   9        4.78        3.01      1.37 o 
  -6   2   9       85.28       84.45      2.55 o 
  -5   2   9      189.64      196.14      7.27 o 
  -4   2   9      509.19      549.61     24.03 o 
  -3   2   9       57.65       56.23      1.65 o 
  -2   2   9        5.01        4.90      0.70 o 
  -1   2   9       84.61       75.11      1.33 o 
   0   2   9      446.42      428.04     17.48 o 
   1   2   9       37.34       39.81      0.98 o 
   2   2   9       89.49       92.11      1.35 o 
   3   2   9      393.72      383.47      3.95 o 
   4   2   9      131.50      137.14      2.53 o 
   5   2   9        9.57        9.34      1.11 o 
  -7   3   9       41.43       31.96      1.23 o 
  -6   3   9        0.01       -1.01      1.01 o 
  -5   3   9      156.74      146.60      3.69 o 
  -4   3   9      168.62      183.34      4.41 o 
  -3   3   9       48.06       51.55      1.13 o 
  -2   3   9     1028.26     1083.32     15.71 o 
  -1   3   9       72.07       72.27      1.21 o 
   0   3   9     3207.63     3232.73     91.69 o 
   1   3   9       28.20       30.47      1.03 o 
   2   3   9      885.24      861.44     14.11 o 
   3   3   9       93.53      101.05      3.27 o 
   4   3   9      171.11      170.39      4.45 o 
   5   3   9       73.84       71.58      2.81 o 
  -6   4   9      158.01      149.16      3.41 o 
  -5   4   9      288.97      308.21      8.19 o 
  -4   4   9        9.57        7.35      0.81 o 
  -3   4   9      660.74      652.98      9.27 o 
  -2   4   9       11.60       11.05      0.76 o 
  -1   4   9      215.44      219.17      2.25 o 
   0   4   9      137.19      146.15      3.91 o 
   1   4   9     1139.80     1196.33     32.02 o 
   2   4   9       78.62       81.19      3.63 o 
   3   4   9      212.08      203.59      1.69 o 
   4   4   9      165.46      162.97      3.55 o 
  -6   5   9      116.23      121.67      1.58 o 
  -5   5   9      112.89      114.70      5.38 o 
  -4   5   9      122.46      126.31      1.66 o 
  -3   5   9       91.97       94.50      1.62 o 
  -2   5   9        2.09        3.51      0.72 o 
  -1   5   9      411.67      389.56      5.40 o 
   0   5   9      126.78      136.19      3.30 o 
   1   5   9        0.25        1.23      0.67 o 
   2   5   9       28.58       30.98      1.34 o 
   3   5   9       21.81       22.96      1.66 o 
   4   5   9        6.27        7.62      0.85 o 
  -6   6   9      205.88      212.20      4.42 o 
  -5   6   9       58.12       58.00      1.55 o 
  -4   6   9       74.38       83.58      1.35 o 
  -3   6   9       30.82       37.50      0.96 o 
  -2   6   9      281.92      290.02      2.59 o 
  -1   6   9        9.76        9.42      0.80 o 
   0   6   9       89.77       88.56      1.86 o 
   1   6   9       53.76       55.16      1.62 o 
   2   6   9        0.30        1.21      0.90 o 
   3   6   9        9.30       11.00      1.93 o 
  -6   7   9       97.67      101.39      2.97 o 
  -5   7   9        0.25        1.13      0.99 o 
  -4   7   9       94.73       97.41      3.42 o 
  -3   7   9      150.14      146.81      3.72 o 
  -2   7   9        7.40       11.40      0.85 o 
  -1   7   9      280.74      273.37      5.55 o 
   0   7   9       40.42       37.30      1.31 o 
   1   7   9       73.88       69.88      1.10 o 
   2   7   9      113.22      116.79      2.67 o 
   3   7   9       26.35       21.89      1.01 o 
  -5   8   9        1.94        2.09      1.24 o 
  -4   8   9      167.25      168.56      3.49 o 
  -3   8   9       39.43       35.66      1.20 o 
  -2   8   9      191.86      197.30      6.92 o 
  -1   8   9       95.03       81.43      2.62 o 
   0   8   9      222.18      223.99      4.11 o 
   1   8   9       11.49       13.33      1.26 o 
   2   8   9       17.44       17.66      1.01 o 
  -4   9   9        0.27       -0.59      1.02 o 
  -3   9   9       99.92       91.96      2.12 o 
  -2   9   9       12.22       14.55      1.03 o 
  -1   9   9       63.14       65.82      1.72 o 
   0   9   9       14.23       14.60      0.79 o 
   1   9   9      234.05      236.37      6.53 o 
  -3  10   9        3.30        3.29      1.01 o 
  -2  10   9       16.87       18.06      1.12 o 
  -1  10   9       32.93       25.32      1.12 o 
  -1 -10  10       30.03       27.70      1.55 o 
   0 -10  10       28.14       26.62      1.14 o 
   1 -10  10       15.93       15.14      1.05 o 
   2 -10  10       29.50       24.04      1.24 o 
  -2  -9  10       30.70       28.03      2.07 o 
  -1  -9  10        2.00        2.84      1.12 o 
   0  -9  10      213.17      206.13      5.33 o 
   1  -9  10       72.95       70.82      3.70 o 
   2  -9  10      337.71      318.71      6.86 o 
   3  -9  10       96.59       93.18      2.55 o 
  -3  -8  10       10.15       12.81      1.48 o 
  -2  -8  10       50.24       48.30      1.90 o 
  -1  -8  10       14.52       13.34      0.96 o 
   0  -8  10        0.94        1.03      0.85 o 
   1  -8  10      142.06      131.94      8.04 o 
   2  -8  10        0.74        3.94      1.59 o 
   3  -8  10       64.95       62.86      4.46 o 
   4  -8  10      196.76      191.56     10.50 o 
  -4  -7  10       16.39       15.83      1.64 o 
  -3  -7  10       27.00       25.79      2.16 o 
  -2  -7  10       28.27       32.08      2.93 o 
  -1  -7  10       21.62       21.96      0.86 o 
   0  -7  10      204.65      217.37      4.56 o 
   1  -7  10      337.70      353.81      7.77 o 
   2  -7  10       67.45       64.91      2.75 o 
   3  -7  10      130.98      134.46      8.98 o 
   4  -7  10      145.09      138.95      2.06 o 
  -4  -6  10       14.06       19.91      1.84 o 
  -3  -6  10      252.03      265.37      4.35 o 
  -2  -6  10      338.27      369.13      6.51 o 
  -1  -6  10      390.28      387.73      8.20 o 
   0  -6  10      746.62      776.01     18.22 o 
   1  -6  10       30.57       28.39      2.34 o 
   2  -6  10      290.86      270.29      4.45 o 
   3  -6  10      127.29      130.15     10.14 o 
   4  -6  10        9.99       10.20      1.69 o 
   5  -6  10      164.21      168.60      2.81 o 
  -5  -5  10       16.97       19.02      1.29 o 
  -4  -5  10      128.44      128.52      7.08 o 
  -3  -5  10      134.07      148.73      3.36 o 
  -2  -5  10        5.45        5.31      0.86 o 
  -1  -5  10      394.65      413.66     10.23 o 
   0  -5  10      350.08      365.20     15.78 o 
   1  -5  10      225.78      212.28      4.48 o 
   2  -5  10      348.72      330.96      5.13 o 
   3  -5  10      146.81      151.75      3.32 o 
   4  -5  10      215.32      216.33      2.12 o 
   5  -5  10       11.61       11.57      1.24 o 
  -5  -4  10        3.53        1.94      0.97 o 
  -4  -4  10       17.96       19.19      2.05 o 
  -3  -4  10      172.99      191.41      3.64 o 
  -2  -4  10       75.71       77.11      1.67 o 
  -1  -4  10        8.47        6.73      0.84 o 
   0  -4  10     1129.76     1176.28     66.57 o 
   1  -4  10       16.75       15.03      1.22 o 
   2  -4  10      555.42      577.23      8.08 o 
   3  -4  10       54.58       48.62      1.75 o 
   4  -4  10      136.34      140.67      2.97 o 
   5  -4  10      147.82      150.81      2.98 o 
  -6  -3  10       58.53       56.80      1.40 o 
  -5  -3  10       10.39       11.24      1.27 o 
  -4  -3  10        1.95        1.74      1.51 o 
  -3  -3  10       22.77       26.38      1.05 o 
  -2  -3  10        1.74        2.70      0.82 o 
  -1  -3  10      478.63      504.33      8.14 o 
   0  -3  10      149.30      170.56      3.28 o 
   1  -3  10     1099.12     1100.51     33.06 o 
   2  -3  10      179.71      191.95      3.42 o 
   3  -3  10      204.20      199.20      4.37 o 
   4  -3  10      644.53      648.06      8.70 o 
   5  -3  10      132.99      142.33      4.68 o 
  -6  -2  10      175.52      166.66      2.55 o 
  -5  -2  10       54.64       52.66      1.23 o 
  -4  -2  10       99.67      103.64      1.44 o 
  -3  -2  10        6.90       11.49      2.45 o 
  -2  -2  10       16.13       19.72      0.82 o 
  -1  -2  10      204.47      205.56      7.85 o 
   0  -2  10       35.97       35.86      1.69 o 
   1  -2  10      493.90      503.49      5.06 o 
   2  -2  10      127.18      128.24      2.69 o 
   3  -2  10      325.43      296.28      8.29 o 
   4  -2  10      204.83      203.48      5.82 o 
   5  -2  10       16.55       17.90      1.38 o 
  -6  -1  10       30.46       32.58      1.14 o 
  -5  -1  10      159.24      157.32      1.75 o 
  -4  -1  10      348.88      372.14     10.29 o 
  -3  -1  10      538.83      557.77     13.48 o 
  -2  -1  10     1091.20     1047.59     10.25 o 
  -1  -1  10        0.13        4.59      3.39 o 
   0  -1  10      842.17      823.07      7.27 o 
   1  -1  10       67.88       61.41      1.73 o 
   2  -1  10      373.45      400.75     16.27 o 
   3  -1  10      123.39      137.87      3.61 o 
   4  -1  10        0.05        1.73      1.07 o 
   5  -1  10       33.80       29.90      1.05 o 
  -6   0  10        4.66        5.02      0.96 o 
  -5   0  10       29.68       28.42      1.13 o 
  -4   0  10        8.29       11.66      0.84 o 
  -3   0  10       60.25       67.51      3.68 o 
  -2   0  10        1.41        2.23      0.71 o 
  -1   0  10      186.74      187.25      7.17 o 
   0   0  10       42.13       45.62      1.62 o 
   1   0  10     1481.23     1420.13      9.90 o 
   2   0  10        4.35        6.41      1.32 o 
   3   0  10      230.23      262.38     11.11 o 
   4   0  10       72.84       69.21      2.93 o 
   5   0  10      313.09      334.58      6.74 o 
  -6   1  10        4.27        3.41      1.03 o 
  -5   1  10      389.49      418.95     17.02 o 
  -4   1  10        5.97        6.01      1.11 o 
  -3   1  10      476.60      472.47     10.67 o 
  -2   1  10      570.28      536.19     16.10 o 
  -1   1  10     1850.17     1916.22     32.41 o 
   0   1  10      780.84      770.08     12.99 o 
   1   1  10      513.83      502.98      5.05 o 
   2   1  10      275.00      269.65      2.10 o 
   3   1  10       56.05       70.17      2.20 o 
   4   1  10       38.24       32.37      2.27 o 
   5   1  10      115.80      108.89      3.74 o 
  -6   2  10        0.77        2.30      0.84 o 
  -5   2  10        2.15        3.29      1.12 o 
  -4   2  10        7.53        9.31      2.48 o 
  -3   2  10      131.81      135.22      3.81 o 
  -2   2  10      105.10      105.70      1.50 o 
  -1   2  10       43.37       48.00      1.07 o 
   0   2  10        0.00        2.83      1.05 o 
   1   2  10      155.66      156.98      2.17 o 
   2   2  10      132.01      119.29      1.40 o 
   3   2  10      185.96      164.99      1.78 o 
   4   2  10       11.40       17.24      1.39 o 
   5   2  10       20.03       19.63      1.53 o 
  -6   3  10       46.95       49.58      1.18 o 
  -5   3  10      112.39      116.53      5.00 o 
  -4   3  10       23.57       22.68      1.36 o 
  -3   3  10      220.89      215.25      4.77 o 
  -2   3  10       26.06       25.29      0.90 o 
  -1   3  10     1126.13     1116.95     11.32 o 
   0   3  10       14.67       14.30      0.91 o 
   1   3  10      874.61      864.26     23.86 o 
   2   3  10      154.85      156.36      4.70 o 
   3   3  10       10.44       12.65      0.91 o 
   4   3  10      197.37      194.57      5.00 o 
  -6   4  10        0.06       -1.15      1.15 o 
  -5   4  10      674.79      673.82     21.67 o 
  -4   4  10       28.19       27.45      1.30 o 
  -3   4  10      117.40      118.03      2.66 o 
  -2   4  10      154.22      145.29      2.18 o 
  -1   4  10       36.31       45.03      1.00 o 
   0   4  10      436.23      449.47     10.31 o 
   1   4  10      178.82      177.85      2.39 o 
   2   4  10       18.01       19.33      1.51 o 
   3   4  10        0.97       -0.01      0.85 o 
   4   4  10      180.87      165.44      4.84 o 
  -6   5  10       12.12       13.10      1.12 o 
  -5   5  10        1.62        2.04      0.98 o 
  -4   5  10       43.21       38.36      1.30 o 
  -3   5  10       16.93       21.91      1.29 o 
  -2   5  10        6.52       10.27      0.77 o 
  -1   5  10      514.70      515.94      5.44 o 
   0   5  10       32.84       35.35      0.85 o 
   1   5  10      339.41      353.21      6.20 o 
   2   5  10       68.84       71.61      1.37 o 
   3   5  10      265.86      269.24      5.52 o 
  -6   6  10       21.35       21.33      1.01 o 
  -5   6  10       15.92       16.42      1.20 o 
  -4   6  10      170.92      173.22      3.17 o 
  -3   6  10       97.48       97.90      1.19 o 
  -2   6  10      249.11      262.17      4.46 o 
  -1   6  10        6.66        9.70      0.73 o 
   0   6  10        7.50        9.42      0.87 o 
   1   6  10        0.92        1.72      0.87 o 
   2   6  10        0.73        0.94      0.81 o 
   3   6  10        0.14        0.98      0.88 o 
  -5   7  10       58.91       61.16      2.07 o 
  -4   7  10       24.23       31.07      1.10 o 
  -3   7  10        2.96        3.46      0.81 o 
  -2   7  10       71.08       69.69      1.53 o 
  -1   7  10       46.52       38.48      1.37 o 
   0   7  10       34.32       37.26      1.48 o 
   1   7  10       14.43       17.27      0.93 o 
   2   7  10        1.92        2.16      0.81 o 
  -5   8  10       22.04       18.78      1.29 o 
  -4   8  10       17.92       19.46      1.06 o 
  -3   8  10       20.27       15.34      1.02 o 
  -2   8  10       14.54       18.85      1.40 o 
  -1   8  10       15.23       15.56      0.92 o 
   0   8  10       14.31       15.37      0.80 o 
   1   8  10       74.85       79.14      2.17 o 
  -4   9  10        4.67        6.43      0.87 o 
  -3   9  10       47.13       48.23      1.86 o 
  -2   9  10       22.30       20.66      1.12 o 
  -1   9  10        0.09        2.04      0.92 o 
   0   9  10       19.05       20.22      1.01 o 
   0 -10  11      139.61      133.88      5.56 o 
   1 -10  11      327.60      304.02      5.72 o 
  -2  -9  11       86.85       79.87      2.92 o 
  -1  -9  11        0.00        1.20      1.00 o 
   0  -9  11      126.55      130.57      2.27 o 
   1  -9  11        1.46        0.76      1.05 o 
   2  -9  11       49.95       48.42      3.65 o 
   3  -9  11       38.22       44.14      3.75 o 
  -3  -8  11       81.76       93.34      3.17 o 
  -2  -8  11      182.32      173.49      7.42 o 
  -1  -8  11        1.27        3.58      0.85 o 
   0  -8  11      154.43      152.16      4.19 o 
   1  -8  11      130.25      131.49      2.14 o 
   2  -8  11      216.42      202.45      3.37 o 
   3  -8  11        1.86        2.74      2.08 o 
  -4  -7  11       20.29       18.11      1.81 o 
  -3  -7  11        5.18        4.45      2.13 o 
  -2  -7  11       56.73       51.30      1.64 o 
  -1  -7  11      138.58      138.55      1.56 o 
   0  -7  11       30.56       32.43      1.10 o 
   1  -7  11      721.82      703.74     19.51 o 
   2  -7  11       33.71       32.01      2.35 o 
   3  -7  11       94.37       82.22      2.84 o 
   4  -7  11       42.66       43.18      1.96 o 
  -4  -6  11        2.23        1.95      1.70 o 
  -3  -6  11        5.59        8.19      1.97 o 
  -2  -6  11        5.66        5.67      1.07 o 
  -1  -6  11        3.39        6.06      0.88 o 
   0  -6  11       53.53       54.78      1.50 o 
   1  -6  11      222.78      211.23     13.41 o 
   2  -6  11       62.02       59.80      2.67 o 
   3  -6  11        5.56        6.97      1.10 o 
   4  -6  11       79.95       71.08      1.52 o 
  -5  -5  11      175.74      166.68      3.77 o 
  -4  -5  11       22.14       20.24      2.29 o 
  -3  -5  11       50.00       52.11      2.13 o 
  -2  -5  11      264.14      265.35      5.36 o 
  -1  -5  11       33.62       32.02      1.12 o 
   0  -5  11       10.88       10.67      1.03 o 
   1  -5  11       83.55       87.49      5.26 o 
   2  -5  11       40.24       41.27      1.91 o 
   3  -5  11      130.23      135.54      3.05 o 
   4  -5  11      181.36      189.34      6.22 o 
   5  -5  11       24.12       30.67      1.21 o 
  -5  -4  11        0.50        0.53      1.26 o 
  -4  -4  11       16.14       19.52      1.16 o 
  -3  -4  11      118.34      132.04      1.95 o 
  -2  -4  11      595.46      617.06      7.43 o 
  -1  -4  11      105.17      101.93      2.76 o 
   0  -4  11      890.63      896.25     29.97 o 
   1  -4  11      408.72      405.04      9.75 o 
   2  -4  11        0.02        1.39      1.13 o 
   3  -4  11      427.54      449.20      6.54 o 
   4  -4  11       24.48       27.13      1.17 o 
   5  -4  11      159.09      161.32      1.97 o 
  -5  -3  11      132.53      142.72      1.66 o 
  -4  -3  11      227.62      233.06      4.13 o 
  -3  -3  11      304.56      310.52      3.56 o 
  -2  -3  11      412.20      412.46      5.10 o 
  -1  -3  11      120.96      126.95      2.84 o 
   0  -3  11      278.91      291.40      4.21 o 
   1  -3  11       12.10       10.68      1.71 o 
   2  -3  11       30.55       26.91      1.21 o 
   3  -3  11        7.65        5.10      0.99 o 
   4  -3  11       45.00       45.63      1.21 o 
   5  -3  11       32.82       31.61      1.20 o 
  -6  -2  11       53.66       53.85      1.69 o 
  -5  -2  11       17.35       21.78      1.21 o 
  -4  -2  11        0.69        0.16      1.02 o 
  -3  -2  11       66.11       68.96      1.47 o 
  -2  -2  11       15.03       17.23      1.22 o 
  -1  -2  11      217.51      247.35      4.54 o 
   0  -2  11       26.30       25.54      1.57 o 
   1  -2  11       75.41       73.47      1.93 o 
   2  -2  11       89.50       89.85      2.00 o 
   3  -2  11       79.72       82.67      1.48 o 
   4  -2  11       83.57       83.33      2.71 o 
   5  -2  11        0.20        1.33      1.17 o 
  -6  -1  11        6.99        7.15      1.15 o 
  -5  -1  11        4.93        7.07      1.40 o 
  -4  -1  11       18.77       16.81      1.42 o 
  -3  -1  11       19.02       18.61      1.09 o 
  -2  -1  11       35.05       33.03      1.05 o 
  -1  -1  11       14.43       17.50      1.30 o 
   0  -1  11      331.67      353.88      4.24 o 
   1  -1  11        0.00        2.74      1.55 o 
   2  -1  11      455.01      420.05      8.79 o 
   3  -1  11      123.77      107.63      2.28 o 
   4  -1  11      258.97      233.78      7.82 o 
   5  -1  11      144.10      146.55      3.61 o 
  -6   0  11       15.75       12.59      1.12 o 
  -5   0  11      505.77      527.74     10.68 o 
  -4   0  11        0.21       -0.44      1.34 o 
  -3   0  11       12.79       12.55      1.11 o 
  -2   0  11      256.61      257.45      4.97 o 
  -1   0  11      160.25      156.18      2.88 o 
   0   0  11      117.56      108.41      2.34 o 
   1   0  11      103.91      108.76      2.45 o 
   2   0  11      547.19      551.46      6.15 o 
   3   0  11       81.40       79.63      3.64 o 
   4   0  11      217.05      231.29      6.26 o 
   5   0  11      180.71      185.03      6.12 o 
  -6   1  11        4.07        3.81      1.14 o 
  -5   1  11      156.23      162.71      5.07 o 
  -4   1  11      138.43      142.30      5.96 o 
  -3   1  11      202.17      204.17      3.70 o 
  -2   1  11      114.35      114.46      1.81 o 
  -1   1  11     1036.34      997.52      9.90 o 
   0   1  11      720.01      714.93      7.77 o 
   1   1  11      279.56      269.08      2.44 o 
   2   1  11       97.82       79.63      1.43 o 
   3   1  11      249.58      264.83      2.57 o 
   4   1  11       32.27       35.56      1.49 o 
  -6   2  11       41.41       42.66      1.71 o 
  -5   2  11        1.46        4.23      1.10 o 
  -4   2  11      320.40      319.34      8.42 o 
  -3   2  11       78.20       71.92      1.12 o 
  -2   2  11      486.22      501.58     10.49 o 
  -1   2  11       41.62       46.47      1.05 o 
   0   2  11      518.76      521.32      3.03 o 
   1   2  11      246.38      235.49      5.50 o 
   2   2  11      393.48      353.08      2.75 o 
   3   2  11       43.30       38.15      1.70 o 
   4   2  11      615.32      610.19     15.07 o 
  -6   3  11        1.80        2.03      0.97 o 
  -5   3  11      118.51      116.47      2.48 o 
  -4   3  11       19.32       20.41      1.50 o 
  -3   3  11        3.09        3.95      0.72 o 
  -2   3  11      648.76      644.63     13.63 o 
  -1   3  11       19.13       18.83      0.81 o 
   0   3  11      174.78      170.17      2.23 o 
   1   3  11      390.62      385.36      4.83 o 
   2   3  11       73.54       80.54      2.03 o 
   3   3  11       28.16       23.20      0.93 o 
   4   3  11      124.62      119.28      1.56 o 
  -6   4  11       12.81       17.02      1.09 o 
  -5   4  11       37.31       37.02      2.00 o 
  -4   4  11       61.28       74.84      3.40 o 
  -3   4  11       24.07       22.28      1.15 o 
  -2   4  11       66.01       72.22      3.14 o 
  -1   4  11      169.68      178.12      2.26 o 
   0   4  11      217.83      217.15      4.39 o 
   1   4  11       20.35       21.65      0.76 o 
   2   4  11        9.84       12.08      0.92 o 
   3   4  11       23.04       23.85      1.03 o 
  -6   5  11       16.83       19.88      1.09 o 
  -5   5  11      114.78      121.64      1.81 o 
  -4   5  11      119.16      125.16      2.49 o 
  -3   5  11        0.31        2.18      0.72 o 
  -2   5  11      319.91      309.07      7.81 o 
  -1   5  11      237.53      214.56      5.06 o 
   0   5  11      439.69      439.84     12.37 o 
   1   5  11       51.50       54.19      0.99 o 
   2   5  11      310.54      318.01      8.78 o 
   3   5  11      162.07      155.61      6.24 o 
  -5   6  11       36.93       35.23      1.39 o 
  -4   6  11      202.69      189.47      4.71 o 
  -3   6  11       30.98       32.31      0.95 o 
  -2   6  11      252.13      247.69      2.49 o 
  -1   6  11        0.85        2.05      0.89 o 
   0   6  11       16.91       18.47      0.83 o 
   1   6  11       22.14       21.84      0.85 o 
   2   6  11        2.75        4.77      0.82 o 
  -5   7  11        5.71        6.04      1.21 o 
  -4   7  11       96.94       94.74      1.41 o 
  -3   7  11        5.36        6.31      1.08 o 
  -2   7  11       35.43       40.14      1.21 o 
  -1   7  11       51.51       52.54      2.33 o 
   0   7  11       86.40       96.43      2.37 o 
   1   7  11      160.90      156.37      3.80 o 
   2   7  11      203.06      213.69      4.67 o 
  -4   8  11       17.09       16.87      1.10 o 
  -3   8  11       23.67       23.34      1.47 o 
  -2   8  11        0.53        0.71      0.81 o 
  -1   8  11       89.49       83.27      2.88 o 
   0   8  11        2.11        3.51      0.69 o 
   1   8  11       28.24       27.02      0.97 o 
  -3   9  11       10.48        7.40      1.24 o 
  -2   9  11      135.24      133.60      3.79 o 
  -1   9  11       16.17       19.80      1.78 o 
  -1  -9  12      185.54      177.67      5.54 o 
   0  -9  12       39.51       36.41      1.56 o 
   1  -9  12      144.14      144.82      4.16 o 
   2  -9  12       56.07       53.01      3.48 o 
  -2  -8  12      357.83      335.14     13.48 o 
  -1  -8  12      250.26      244.72      2.16 o 
   0  -8  12      180.01      166.77      3.35 o 
   1  -8  12      253.98      248.11      8.79 o 
   2  -8  12       58.08       57.11      3.25 o 
   3  -8  12       49.84       41.20      2.52 o 
  -3  -7  12        6.73        6.54      2.24 o 
  -2  -7  12       42.27       39.05      1.34 o 
  -1  -7  12        2.67        1.18      0.81 o 
   0  -7  12        0.05       -0.28      0.97 o 
   1  -7  12        1.28        1.25      0.98 o 
   2  -7  12      262.05      239.66      4.53 o 
   3  -7  12        0.41        0.04      1.30 o 
  -4  -6  12       63.54       74.72      2.44 o 
  -3  -6  12       25.33       23.82      1.57 o 
  -2  -6  12       26.84       31.53      1.17 o 
  -1  -6  12      104.59      103.86      2.87 o 
   0  -6  12       57.39       61.34      1.67 o 
   1  -6  12       53.55       53.43      3.09 o 
   2  -6  12      215.74      204.02      2.51 o 
   3  -6  12       56.23       57.74      1.57 o 
   4  -6  12       93.18       87.57      1.52 o 
  -4  -5  12        4.73        6.69      2.28 o 
  -3  -5  12       27.01       26.30      1.45 o 
  -2  -5  12        1.69        2.70      0.93 o 
  -1  -5  12       27.07       28.36      1.19 o 
   0  -5  12       52.80       49.61      1.29 o 
   1  -5  12        2.48        1.92      1.28 o 
   2  -5  12      123.94      123.23      3.89 o 
   3  -5  12       50.29       51.65      1.34 o 
   4  -5  12      347.48      360.17      6.52 o 
  -5  -4  12       27.98       24.29      1.26 o 
  -4  -4  12        3.92        3.08      2.07 o 
  -3  -4  12        5.11        5.31      0.93 o 
  -2  -4  12        0.91        0.96      1.02 o 
  -1  -4  12       19.29       21.57      1.14 o 
   0  -4  12       14.80       13.57      1.76 o 
   1  -4  12        2.72        3.11      1.20 o 
   2  -4  12      237.45      227.52     10.94 o 
   3  -4  12      152.27      164.67      2.44 o 
   4  -4  12        0.76        1.40      1.11 o 
  -5  -3  12        0.09       -0.50      1.38 o 
  -4  -3  12      320.85      322.80      7.58 o 
  -3  -3  12       23.34       21.29      1.57 o 
  -2  -3  12      260.80      260.57      2.91 o 
  -1  -3  12      476.00      503.95      8.80 o 
   0  -3  12       53.22       55.30      2.27 o 
   1  -3  12      498.63      508.37      5.41 o 
   2  -3  12        9.69       11.54      1.28 o 
   3  -3  12       15.29       14.12      1.12 o 
   4  -3  12       50.22       50.89      1.37 o 
  -5  -2  12        6.26        9.17      1.78 o 
  -4  -2  12       17.65       20.07      1.41 o 
  -3  -2  12      198.43      193.58      6.50 o 
  -2  -2  12       68.47       68.61      1.45 o 
  -1  -2  12      729.21      763.21      6.34 o 
   0  -2  12     1552.01     1658.92     12.90 o 
   1  -2  12      636.65      647.61      5.95 o 
   2  -2  12      751.40      773.09      6.36 o 
   3  -2  12       25.79       31.46      1.47 o 
   4  -2  12      731.94      760.56     13.02 o 
  -6  -1  12      104.10      102.54      3.62 o 
  -5  -1  12       90.66       88.74      1.96 o 
  -4  -1  12      320.36      325.14      6.68 o 
  -3  -1  12       99.64      100.18      1.55 o 
  -2  -1  12     1104.19     1023.53     25.96 o 
  -1  -1  12       54.22       54.60      1.72 o 
   0  -1  12      332.67      356.93      4.58 o 
   1  -1  12       42.44       52.22      1.78 o 
   2  -1  12        2.37        8.49      1.83 o 
   3  -1  12        0.75        1.42      1.10 o 
   4  -1  12       64.58       67.77      2.04 o 
  -6   0  12        8.44        9.20      0.96 o 
  -5   0  12       29.78       34.34      1.62 o 
  -4   0  12      187.69      191.09      2.59 o 
  -3   0  12        4.54        4.74      0.84 o 
  -2   0  12       75.00       73.92      2.02 o 
  -1   0  12        1.06        4.12      2.78 o 
   0   0  12      226.77      228.55      3.22 o 
   1   0  12       19.61       15.71      1.69 o 
   2   0  12      122.02      110.53      2.83 o 
   3   0  12       94.18       87.12      2.75 o 
   4   0  12        0.65        2.58      1.42 o 
  -6   1  12       11.00       11.47      0.97 o 
  -5   1  12       22.62       22.41      1.58 o 
  -4   1  12       76.71       75.32      6.25 o 
  -3   1  12        5.69        5.40      0.96 o 
  -2   1  12      530.92      518.95      8.55 o 
  -1   1  12       12.45       12.98      1.48 o 
   0   1  12      444.30      455.23      3.38 o 
   1   1  12       49.35       51.02      1.36 o 
   2   1  12        0.90        3.39      1.19 o 
   3   1  12      155.81      149.12      3.86 o 
   4   1  12        2.40        4.08      1.09 o 
  -6   2  12      274.06      275.72      5.10 o 
  -5   2  12       89.05       92.82      2.43 o 
  -4   2  12      177.98      178.85     11.18 o 
  -3   2  12       51.80       56.47      1.31 o 
  -2   2  12      154.71      144.75      1.45 o 
  -1   2  12       55.42       56.66      1.56 o 
   0   2  12       22.81       23.21      0.95 o 
   1   2  12        0.91        1.06      0.80 o 
   2   2  12       12.96        8.48      0.96 o 
   3   2  12      272.78      261.71      4.84 o 
   4   2  12        9.69       12.12      1.23 o 
  -6   3  12       42.07       43.82      2.47 o 
  -5   3  12       62.24       62.03      1.86 o 
  -4   3  12        0.26        0.94      1.07 o 
  -3   3  12      215.75      217.52      5.76 o 
  -2   3  12      106.00       99.46      2.92 o 
  -1   3  12      240.84      254.18      3.15 o 
   0   3  12      216.94      207.97      4.53 o 
   1   3  12      150.80      145.35      6.38 o 
   2   3  12      610.44      573.14      9.08 o 
   3   3  12        1.62        3.77      0.80 o 
  -6   4  12        0.60        0.31      1.28 o 
  -5   4  12       12.03       13.27      1.47 o 
  -4   4  12      112.27      105.15      5.45 o 
  -3   4  12       99.75      103.65      3.10 o 
  -2   4  12       20.53       22.67      0.99 o 
  -1   4  12       93.99       90.23      3.81 o 
   0   4  12       93.75       96.91      1.65 o 
   1   4  12        8.87        9.56      0.88 o 
   2   4  12      115.94      110.60      2.17 o 
   3   4  12       65.44       67.37      2.87 o 
  -5   5  12       21.01       16.60      1.44 o 
  -4   5  12       32.08       34.30      1.05 o 
  -3   5  12       53.33       50.82      1.31 o 
  -2   5  12       71.96       59.31      2.77 o 
  -1   5  12      138.39      138.18      2.37 o 
   0   5  12      104.13      104.03      2.77 o 
   1   5  12       15.95       15.54      0.81 o 
   2   5  12       95.11       96.54      2.55 o 
   3   5  12       26.28       21.30      2.00 o 
  -5   6  12       60.53       66.76      2.37 o 
  -4   6  12       11.97       17.09      1.08 o 
  -3   6  12       78.95       81.60      2.49 o 
  -2   6  12        1.78        1.50      0.87 o 
  -1   6  12        6.11        6.40      0.93 o 
   0   6  12       39.99       42.74      1.26 o 
   1   6  12       23.74       24.74      0.92 o 
   2   6  12        3.31        4.87      0.98 o 
  -4   7  12       47.65       48.58      1.36 o 
  -3   7  12        7.20        8.95      1.04 o 
  -2   7  12       10.42       16.66      1.02 o 
  -1   7  12       78.17       81.58      2.77 o 
   0   7  12       15.02       19.82      0.87 o 
   1   7  12       28.57       27.05      0.96 o 
  -3   8  12       58.03       53.79      1.44 o 
  -2   8  12       56.28       65.87      1.88 o 
  -1   8  12      109.05      106.43      4.56 o 
   0   8  12        9.24       10.43      1.22 o 
  -2  -8  13       14.43       12.66      1.27 o 
  -1  -8  13        0.00       -0.71      1.03 o 
   0  -8  13       43.55       41.30      1.82 o 
   1  -8  13      122.67      114.59      2.06 o 
   2  -8  13        0.06        1.05      0.96 o 
  -3  -7  13       98.03       83.74      2.65 o 
  -2  -7  13        5.99        5.70      1.01 o 
  -1  -7  13       58.34       51.33      1.52 o 
   0  -7  13      106.43      111.16      3.21 o 
   1  -7  13        8.81       10.98      1.63 o 
   2  -7  13      208.72      205.05      5.68 o 
   3  -7  13       40.83       40.80      1.73 o 
  -3  -6  13      174.37      179.65      2.64 o 
  -2  -6  13       19.28       20.45      0.94 o 
  -1  -6  13      410.56      402.70      9.39 o 
   0  -6  13      136.93      137.66      4.14 o 
   1  -6  13        9.50        9.14      1.35 o 
   2  -6  13      201.36      196.98      2.78 o 
   3  -6  13        3.29        4.81      2.45 o 
  -4  -5  13      156.57      140.73      3.75 o 
  -3  -5  13        7.17        6.71      1.11 o 
  -2  -5  13      114.60      106.12      2.94 o 
  -1  -5  13        6.70        6.66      0.92 o 
   0  -5  13        0.72       -1.05      1.32 o 
   1  -5  13        0.00       -1.27      1.90 o 
   2  -5  13      189.74      177.52      3.56 o 
   3  -5  13       39.58       41.08      1.54 o 
   4  -5  13      129.39      139.03      4.18 o 
  -4  -4  13      106.62      101.44      2.90 o 
  -3  -4  13       28.84       38.09      1.84 o 
  -2  -4  13       20.77       20.65      0.94 o 
  -1  -4  13      158.21      164.61      4.73 o 
   0  -4  13       41.79       41.20      2.24 o 
   1  -4  13      304.12      337.82      4.43 o 
   2  -4  13       25.74       27.40      1.95 o 
   3  -4  13      112.91      105.25      2.19 o 
   4  -4  13       11.61       10.10      1.15 o 
  -5  -3  13        1.99        3.66      1.27 o 
  -4  -3  13       24.61       28.26      1.56 o 
  -3  -3  13       26.30       24.65      1.51 o 
  -2  -3  13      126.53      130.04      2.88 o 
  -1  -3  13       12.71       10.82      1.39 o 
   0  -3  13       11.91        9.31      1.92 o 
   1  -3  13       28.53       34.53      1.96 o 
   2  -3  13       30.02       26.97      1.56 o 
   3  -3  13      104.93       96.99      1.98 o 
   4  -3  13       36.05       45.93      1.59 o 
  -5  -2  13       58.30       67.06      2.34 o 
  -4  -2  13       28.46       27.45      1.56 o 
  -3  -2  13       43.78       51.58      1.44 o 
  -2  -2  13      128.62      130.35      3.77 o 
  -1  -2  13       48.35       50.15      5.73 o 
   0  -2  13      440.95      463.66      5.08 o 
   1  -2  13       60.46       65.31      1.93 o 
   2  -2  13       27.94       26.99      1.57 o 
   3  -2  13      278.00      298.07      4.89 o 
   4  -2  13       62.58       63.18      1.55 o 
  -5  -1  13       35.84       36.63      1.53 o 
  -4  -1  13        0.17        0.60      1.32 o 
  -3  -1  13      204.68      196.27      2.04 o 
  -2  -1  13      325.50      312.49     10.58 o 
  -1  -1  13      514.91      554.29     10.18 o 
   0  -1  13       58.20       52.53      2.19 o 
   1  -1  13       86.24       86.75      2.45 o 
   2  -1  13      102.64      107.36      2.56 o 
   3  -1  13       14.97       15.08      1.33 o 
   4  -1  13       26.45       33.70      1.47 o 
  -5   0  13       81.26       81.92      2.86 o 
  -4   0  13       48.15       39.72      2.11 o 
  -3   0  13      161.93      152.52      3.18 o 
  -2   0  13        0.21        0.23      0.92 o 
  -1   0  13      392.88      380.92      8.33 o 
   0   0  13      794.78      787.36      6.77 o 
   1   0  13      379.54      371.33      4.25 o 
   2   0  13      556.29      563.90      5.36 o 
   3   0  13      510.89      510.72     10.16 o 
   4   0  13      234.31      235.82      5.12 o 
  -5   1  13        9.53       11.23      1.62 o 
  -4   1  13        0.10        1.37      0.90 o 
  -3   1  13      282.64      299.35      6.61 o 
  -2   1  13       74.84       72.46      1.72 o 
  -1   1  13      155.25      142.60      5.61 o 
   0   1  13      165.47      160.65      2.90 o 
   1   1  13      118.69      132.95      2.34 o 
   2   1  13       14.04       12.64      1.34 o 
   3   1  13       53.98       56.12      1.58 o 
   4   1  13        5.91        4.96      1.24 o 
  -5   2  13        3.74        5.86      1.25 o 
  -4   2  13       38.72       43.71      1.48 o 
  -3   2  13       25.62       28.93      0.99 o 
  -2   2  13       16.18       16.46      0.97 o 
  -1   2  13      398.39      387.62      7.33 o 
   0   2  13      111.96      113.08      1.67 o 
   1   2  13       98.65       92.58      1.46 o 
   2   2  13       41.79       39.17      1.13 o 
   3   2  13       60.58       64.80      1.78 o 
  -5   3  13       67.64       67.95      1.82 o 
  -4   3  13        1.88        0.83      1.33 o 
  -3   3  13       36.06       34.40      1.16 o 
  -2   3  13      177.65      168.98      3.99 o 
  -1   3  13        9.55       11.33      0.86 o 
   0   3  13       15.53       16.79      1.00 o 
   1   3  13       55.73       58.61      1.21 o 
   2   3  13        0.00        0.96      0.92 o 
   3   3  13      292.82      296.13      3.85 o 
  -5   4  13       92.43       85.38      6.09 o 
  -4   4  13       23.82       25.29      1.43 o 
  -3   4  13      291.53      267.14      7.59 o 
  -2   4  13       88.54       86.10      2.72 o 
  -1   4  13      136.90      141.24      4.31 o 
   0   4  13       21.55       22.04      1.10 o 
   1   4  13        0.64        0.51      0.71 o 
   2   4  13      119.16      113.27      1.87 o 
  -5   5  13        9.32        9.13      1.42 o 
  -4   5  13        0.26        0.47      0.99 o 
  -3   5  13        5.77        7.11      0.87 o 
  -2   5  13      215.85      223.74      5.54 o 
  -1   5  13        8.54       10.29      0.74 o 
   0   5  13      658.27      658.27     18.77 o 
   1   5  13      165.03      172.86      3.62 o 
   2   5  13      302.96      300.11      9.99 o 
  -4   6  13       14.56       16.95      1.18 o 
  -3   6  13        6.56        7.32      0.95 o 
  -2   6  13      208.71      190.39      5.88 o 
  -1   6  13        6.64        8.06      0.85 o 
   0   6  13       73.29       69.17      1.43 o 
   1   6  13       37.25       35.87      1.01 o 
  -4   7  13       80.63       74.53      1.63 o 
  -3   7  13       81.50       86.16      4.44 o 
  -2   7  13       32.84       28.13      0.95 o 
  -1   7  13        0.07        0.66      0.77 o 
   0   7  13        2.36        1.91      0.74 o 
   0  -8  14       25.73       27.57      1.70 o 
   1  -8  14      135.58      131.15      2.94 o 
  -2  -7  14       21.32       20.09      1.10 o 
  -1  -7  14       45.65       44.35      1.20 o 
   0  -7  14      106.72      103.31      1.97 o 
   1  -7  14        1.79        2.15      0.95 o 
   2  -7  14       21.97       24.41      1.57 o 
  -3  -6  14       11.28       11.24      1.48 o 
  -2  -6  14        0.63        0.80      0.88 o 
  -1  -6  14        3.83        4.81      1.02 o 
   0  -6  14       19.82       17.09      1.10 o 
   1  -6  14      129.90      122.29      2.87 o 
   2  -6  14       10.46       11.29      1.45 o 
   3  -6  14        4.73        8.21      4.12 o 
  -3  -5  14        2.53        1.63      1.16 o 
  -2  -5  14       11.19       10.61      0.87 o 
  -1  -5  14        0.07        1.43      0.96 o 
   0  -5  14       30.78       33.92      3.71 o 
   1  -5  14        2.36        2.66      1.77 o 
   2  -5  14       15.22       14.75      1.94 o 
   3  -5  14       60.12       57.99      1.87 o 
  -4  -4  14       40.92       41.45      2.70 o 
  -3  -4  14        1.89        1.45      1.25 o 
  -2  -4  14      249.00      248.23      6.81 o 
  -1  -4  14      157.50      166.88      2.16 o 
   0  -4  14      637.53      663.79     19.95 o 
   1  -4  14      162.92      167.34      3.20 o 
   2  -4  14      277.44      294.13      3.65 o 
   3  -4  14      696.95      757.68      7.10 o 
  -4  -3  14        1.23        1.45      2.07 o 
  -3  -3  14      599.34      564.06      5.38 o 
  -2  -3  14       98.13       99.28      3.17 o 
  -1  -3  14      375.81      407.02     10.34 o 
   0  -3  14        1.59        2.49      1.87 o 
   1  -3  14        9.25        6.51      1.44 o 
   2  -3  14        0.08        0.89      1.27 o 
   3  -3  14       13.99       13.38      1.62 o 
  -5  -2  14       32.79       34.16      2.98 o 
  -4  -2  14       41.07       37.62      1.82 o 
  -3  -2  14      234.25      248.89     13.24 o 
  -2  -2  14        7.61        9.03      1.28 o 
  -1  -2  14      732.25      777.17     16.22 o 
   0  -2  14       32.57       34.21      2.26 o 
   1  -2  14       14.22       14.08      1.45 o 
   2  -2  14      400.27      399.95      4.54 o 
   3  -2  14       39.31       38.34      1.73 o 
  -5  -1  14        0.00       -0.03      1.45 o 
  -4  -1  14        0.96        0.74      1.32 o 
  -3  -1  14       31.70       28.84      1.60 o 
  -2  -1  14      400.39      398.67      3.28 o 
  -1  -1  14       92.99       97.74      2.99 o 
   0  -1  14      122.90      120.09      2.50 o 
   1  -1  14        1.71        4.16      1.38 o 
   2  -1  14       10.00       10.67      1.33 o 
   3  -1  14       19.05       19.55      1.47 o 
  -5   0  14       18.65       14.79      1.66 o 
  -4   0  14      134.19      137.83      1.88 o 
  -3   0  14       14.26       14.13      1.11 o 
  -2   0  14        4.28        5.25      1.89 o 
  -1   0  14        2.68        3.69      1.18 o 
   0   0  14        0.08        0.21      1.23 o 
   1   0  14        1.97        2.77      1.72 o 
   2   0  14      277.07      273.05      3.54 o 
   3   0  14       18.89       21.91      1.48 o 
  -5   1  14       29.89       27.29      2.73 o 
  -4   1  14      138.63      130.80      3.72 o 
  -3   1  14        0.22        0.12      1.03 o 
  -2   1  14      153.30      143.76      3.02 o 
  -1   1  14       15.24       15.55      1.29 o 
   0   1  14      155.82      167.03      2.96 o 
   1   1  14      258.17      251.42      3.54 o 
   2   1  14       81.37       93.16      2.42 o 
   3   1  14       18.18       14.66      1.41 o 
  -5   2  14       26.12       22.73      1.68 o 
  -4   2  14        0.51        0.76      0.93 o 
  -3   2  14        0.01        1.12      0.94 o 
  -2   2  14        4.06        4.36      0.80 o 
  -1   2  14      130.66      120.07      5.84 o 
   0   2  14        3.16        2.54      0.97 o 
   1   2  14      255.98      251.06      3.70 o 
   2   2  14       20.76       20.51      1.46 o 
   3   2  14      435.95      429.64      9.10 o 
  -5   3  14        3.48        6.34      1.53 o 
  -4   3  14        2.65        2.04      1.05 o 
  -3   3  14      199.58      180.44      5.24 o 
  -2   3  14       25.83       24.58      1.03 o 
  -1   3  14       22.05       21.19      0.88 o 
   0   3  14      126.68      113.91      2.37 o 
   1   3  14        9.78       11.18      0.84 o 
   2   3  14      120.13      116.88      2.43 o 
  -5   4  14      109.30      115.60      6.97 o 
  -4   4  14       48.71       52.58      1.61 o 
  -3   4  14      154.80      156.48      6.13 o 
  -2   4  14       48.00       50.37      1.39 o 
  -1   4  14       47.20       49.21      1.06 o 
   0   4  14      320.62      329.15      4.85 o 
   1   4  14        2.80        3.78      0.86 o 
   2   4  14       31.06       23.78      1.16 o 
  -4   5  14       29.82       31.33      1.76 o 
  -3   5  14        2.28        4.50      1.02 o 
  -2   5  14        2.41        4.91      1.14 o 
  -1   5  14        0.26        1.74      0.75 o 
   0   5  14        1.27        2.48      0.76 o 
   1   5  14        3.09        4.47      1.07 o 
  -4   6  14       78.51       72.90      4.01 o 
  -3   6  14        0.09        1.13      1.01 o 
  -2   6  14      265.23      262.02     10.23 o 
  -1   6  14        3.71        4.06      0.78 o 
   0   6  14        1.14        1.19      0.85 o 
  -2   7  14       23.21       22.52      1.10 o 
  -1   7  14       29.61       28.37      1.16 o 
  -1  -7  15        0.09        0.82      1.22 o 
   0  -7  15       77.79       71.86      1.84 o 
   1  -7  15      161.63      156.02      3.32 o 
  -2  -6  15      162.13      161.72      5.36 o 
  -1  -6  15       43.38       40.77      1.20 o 
   0  -6  15      236.40      239.34      5.00 o 
   1  -6  15        1.26        3.18      1.82 o 
   2  -6  15      164.59      155.09      3.18 o 
  -3  -5  15       19.93       20.51      1.45 o 
  -2  -5  15        6.21        5.80      1.07 o 
  -1  -5  15        0.25        0.87      1.02 o 
   0  -5  15        4.40        5.76      1.46 o 
   1  -5  15       10.38       11.27      1.56 o 
   2  -5  15        0.49        2.37      2.03 o 
  -3  -4  15       43.74       41.01      1.52 o 
  -2  -4  15        5.82        5.55      1.28 o 
  -1  -4  15      103.65      103.35      6.65 o 
   0  -4  15       18.14       17.48      1.30 o 
   1  -4  15       50.53       48.72      1.87 o 
   2  -4  15       31.67       29.13      1.85 o 
  -4  -3  15        4.91        2.52      2.41 o 
  -3  -3  15        4.79        5.59      1.28 o 
  -2  -3  15       46.27       42.36      1.24 o 
  -1  -3  15      117.60      122.92      6.14 o 
   0  -3  15       15.97       17.20      2.10 o 
   1  -3  15        6.84       13.24      1.99 o 
   2  -3  15       44.10       47.30      1.89 o 
   3  -3  15       21.31       32.63      2.30 o 
  -4  -2  15       31.91       28.81      2.71 o 
  -3  -2  15       84.94       73.18      3.57 o 
  -2  -2  15       30.84       31.02      1.61 o 
  -1  -2  15      311.67      342.78      7.97 o 
   0  -2  15       11.90       10.08      1.97 o 
   1  -2  15      593.44      636.50      6.41 o 
   2  -2  15       99.40      108.10      2.37 o 
   3  -2  15      469.23      470.47      4.82 o 
  -4  -1  15      152.25      147.26      2.68 o 
  -3  -1  15      167.21      148.11      5.43 o 
  -2  -1  15      402.61      381.59      3.41 o 
  -1  -1  15       62.42       63.30      2.44 o 
   0  -1  15      338.23      370.25      4.76 o 
   1  -1  15       43.45       40.83      2.20 o 
   2  -1  15       10.28       12.74      1.47 o 
   3  -1  15        0.79        1.05      1.43 o 
  -4   0  15        9.30       10.21      1.20 o 
  -3   0  15        4.56        4.13      1.17 o 
  -2   0  15      283.35      294.20     16.76 o 
  -1   0  15       77.87       79.92      1.77 o 
   0   0  15      144.29      145.07      3.04 o 
   1   0  15       41.98       34.29      2.14 o 
   2   0  15      144.88      157.09      3.01 o 
   3   0  15        6.39        5.63      1.38 o 
  -5   1  15        0.82        3.34      2.28 o 
  -4   1  15        0.65        2.23      1.02 o 
  -3   1  15      142.91      130.80      3.07 o 
  -2   1  15       23.80       27.06      1.42 o 
  -1   1  15       87.61       88.37      3.21 o 
   0   1  15        5.41        4.91      1.77 o 
   1   1  15       45.23       44.81      2.12 o 
   2   1  15       22.20       22.79      1.62 o 
  -4   2  15       19.16       13.58      1.01 o 
  -3   2  15      177.61      164.15      7.06 o 
  -2   2  15        0.01       -0.07      1.02 o 
  -1   2  15       84.26       75.29      1.68 o 
   0   2  15       59.27       53.96      2.15 o 
   1   2  15      172.77      169.28      2.97 o 
   2   2  15       42.17       41.40      1.76 o 
  -4   3  15       31.66       29.23      2.26 o 
  -3   3  15       43.98       43.93      1.60 o 
  -2   3  15        0.03        0.86      0.98 o 
  -1   3  15      173.58      174.76      2.01 o 
   0   3  15        1.94        6.50      2.73 o 
   1   3  15      345.45      355.28      3.44 o 
   2   3  15        0.35       -0.84      1.47 o 
  -4   4  15       17.53       18.01      1.08 o 
  -3   4  15       17.81       14.17      1.16 o 
  -2   4  15       23.42       20.18      1.00 o 
  -1   4  15       22.71       20.77      0.91 o 
   0   4  15        0.10        0.68      0.89 o 
   1   4  15       97.09       96.10      3.41 o 
  -3   5  15      117.48      107.69      4.53 o 
  -2   5  15       16.27       16.08      1.06 o 
  -1   5  15        0.59        1.37      0.83 o 
   0   5  15        5.40        4.26      0.76 o 
  -2   6  15      264.08      256.38      8.14 o 
  -1   6  15      220.34      223.93      5.93 o 
   0  -6  16        3.18        3.21      1.06 o 
  -2  -5  16       78.62       71.98      1.78 o 
  -1  -5  16       21.63       20.11      1.32 o 
   0  -5  16       39.08       38.33      2.90 o 
   1  -5  16       36.01       36.05      2.27 o 
  -3  -4  16        0.06        1.68      1.41 o 
  -2  -4  16      199.61      197.49      5.45 o 
  -1  -4  16        1.94        1.91      1.23 o 
   0  -4  16      108.37      108.68      1.98 o 
   1  -4  16      311.77      309.70      4.53 o 
   2  -4  16      173.07      178.98      3.45 o 
  -3  -3  16       73.18       61.66      1.96 o 
  -2  -3  16        0.13       -0.52      1.29 o 
  -1  -3  16       64.24       60.47      3.30 o 
   0  -3  16       32.81       30.52      2.86 o 
   1  -3  16       36.09       41.47      2.45 o 
   2  -3  16       23.58       25.46      2.33 o 
  -3  -2  16      138.15      120.98      2.33 o 
  -2  -2  16        0.79        1.82      1.31 o 
  -1  -2  16        1.51        1.84      1.20 o 
   0  -2  16        0.02        1.94      2.12 o 
   1  -2  16      108.95      112.93      2.90 o 
   2  -2  16       75.77       78.99      2.76 o 
  -4  -1  16      100.35       92.74      3.79 o 
  -3  -1  16        0.84        1.54      1.14 o 
  -2  -1  16      211.68      209.50     12.01 o 
  -1  -1  16       16.22       18.70      1.26 o 
   0  -1  16        2.54        1.97      1.92 o 
   1  -1  16       59.31       60.67      1.98 o 
   2  -1  16        3.55        6.10      2.11 o 
  -4   0  16        8.81        5.06      1.08 o 
  -3   0  16       68.14       61.60      1.85 o 
  -2   0  16       43.27       42.55      1.42 o 
  -1   0  16       59.90       57.54      1.66 o 
   0   0  16      292.96      301.44      4.22 o 
   1   0  16       24.06       23.59      2.03 o 
   2   0  16      639.15      650.70      6.24 o 
  -4   1  16       82.16       75.28      4.80 o 
  -3   1  16       17.18       17.58      1.23 o 
  -2   1  16       20.25       17.94      1.25 o 
  -1   1  16      159.67      150.66      4.02 o 
   0   1  16        0.12        0.16      1.81 o 
   1   1  16      109.36      107.94      2.34 o 
  -4   2  16      124.88      124.17      7.04 o 
  -3   2  16        2.85        3.88      1.05 o 
  -2   2  16       64.00       55.13      1.48 o 
  -1   2  16      232.88      213.62      3.43 o 
   0   2  16       44.43       50.75      2.22 o 
   1   2  16      105.31       92.73      2.66 o 
  -3   3  16        0.87        1.25      1.20 o 
  -2   3  16        8.19        7.64      0.87 o 
  -1   3  16        0.06       -0.11      1.04 o 
   0   3  16        6.44        6.65      1.06 o 
   1   3  16        2.14        4.38      2.34 o 
  -3   4  16       12.89       13.34      1.15 o 
  -2   4  16       98.08       89.54      3.88 o 
  -1   4  16       34.42       34.96      1.16 o 
   0   4  16        3.25        0.97      0.82 o 
  -1  -4  17        0.86        0.51      1.86 o 
   0  -4  17      176.52      173.75      6.24 o 
  -2  -3  17        3.20        5.15      1.20 o 
  -1  -3  17      191.14      170.80     11.86 o 
   0  -3  17       17.23       15.45      1.38 o 
   1  -3  17       38.60       42.28      2.61 o 
  -2  -2  17      129.74      111.43      2.23 o 
  -1  -2  17       54.79       56.61      1.64 o 
   0  -2  17       15.15       17.92      1.33 o 
   1  -2  17      140.97      150.42      3.35 o 
  -3  -1  17       37.38       41.15      1.72 o 
  -2  -1  17        7.14        5.85      1.66 o 
  -1  -1  17      109.77      121.83      4.01 o 
   0  -1  17        1.89        1.23      0.96 o 
   1  -1  17       40.10       41.29      2.45 o 
  -3   0  17        0.73        1.75      1.60 o 
  -2   0  17       82.59       78.54      2.52 o 
  -1   0  17       11.43       11.69      1.48 o 
   0   0  17       61.17       54.76      1.54 o 
   1   0  17       64.24       66.34      2.64 o 
  -3   1  17       34.71       34.75      1.61 o 
  -2   1  17       27.27       23.04      2.11 o 
  -1   1  17       30.71       25.80      1.52 o 
   0   1  17      135.62      141.19      5.02 o 
  -3   2  17       23.50       20.82      2.33 o 
  -2   2  17       23.40       20.82      1.46 o 
  -1   2  17        3.63        8.29      1.93 o 
   0   2  17      103.07      100.76      6.54 o 
  -2   3  17       13.08       11.47      1.54 o 
  -1   3  17        1.70        1.38      1.29 o 
                                                 
